# Supplementary material for: Prediction of Thermal Modulated Comprehensive Two‐Dimensional Gas Chromatographic Separation Using a Modular, Graph‐Based Simulation Platform
Source: J Sep Sci. 2026 Jan 21;49(1):e70351. doi: 10.1002/jssc.70351 (PMC12824439; doi:10.1002/jssc.70351)
Supplement: Supplementary file 2 — Supporting File 2: jssc70351‐sup‐0002‐SuppMat.xlsx. [file JSSC-49-e70351-s003.xlsx]

## Sheet: I-3-3
	measurement:	I-3-3
No	Name	CAS	1tR_meas	1tR_sim	Delta(1tR)	relDelta(1tR)	2tR_meas	2tR_sim	Delta(2tR)	relDelta(2tR)	1fwhm_meas	1fwhm_sim	Delta(1fwhm)	relDelta(1fwhm)	2fwhm_meas	2fwhm_sim	Delta(2fwhm)	relDelta(2fwhm)
			min	min	s	%	s	s	ms	%	s	s	s	%	ms	ms	ms	%
1	Methyl butyrate	623-42-7	8.41841	8.48387	-3.92711	-0.777485	0.764258	0.85778	-93.5222	-12.237	6.34636	3.69066	2.6557	41.846	48.813	34.6156	14.1973	29.0852
2	Methyl hexanoate	106-70-7	16.1263	16.1653	-2.33827	-0.241661	0.88508	0.940003	-54.9235	-6.20548	7.31118	4.28608	3.0251	41.3764	49.2655	41.0448	8.22073	16.6866
3	Methyl octanoate	111-11-5	25.982	25.9638	1.0921	0.0700545	0.905896	0.93062	-24.7236	-2.72918	7.00578	4.52654	2.47923	35.3884	52.4129	47.4919	4.92105	9.38899
4	Methyl decanoate	110-42-9	35.3725	35.3016	4.25419	0.200447	0.902572	0.908819	-6.24723	-0.692159	6.85201	4.57593	2.27608	33.2177	66.7473	49.2622	17.4851	26.196
5	Methyl undecanoate	1731-86-8	39.683	39.6141	4.13073	0.173489	0.898812	0.903813	-5.00095	-0.556396	6.40496	4.59691	1.80804	28.2288	82.5834	59.5165	23.0669	27.9317
6	Methyl laurate	111-82-0	43.7736	43.7026	4.26108	0.162239	0.904165	0.901379	2.78571	0.308098	6.51793	4.5986	1.91934	29.447	109.19	69.5887	39.6012	36.2682
7	Methyl tridecanoate	1731-88-0	47.6302	47.5736	3.39533	0.118809	0.902492	0.888759	13.7325	1.52162	6.60276	4.6224	1.98036	29.9928	120.721	50.1196	70.6017	58.4832
8	Methyl myristoleate	56219-06-8	50.7424	50.7071	2.11703	0.0695351	0.972697	0.94406	28.6369	2.94408	5.82967	4.64236	1.18731	20.3667	129.051	52.6304	76.4207	59.2174
9	Methyl myristate	124-10-7	51.2817	51.2509	1.84382	0.0599245	0.911627	0.888992	22.6347	2.48289	5.63366	4.61268	1.02098	18.1229	151.676	56.7324	94.9431	62.5962
10	Methyl cis-10-pentadecenoate	90176-52-6	54.2684	54.2425	1.553	0.0476951	0.973058	0.943348	29.7097	3.05323	5.66065	4.65033	1.01033	17.8482	105.143	55.8609	49.2823	46.8716
11	Methyl pentadecanoate	7132-64-1	54.7669	54.7487	1.08863	0.0331292	0.909384	0.887026	22.358	2.45859	5.55727	4.62062	0.936646	16.8544	108.621	53.5241	55.0967	50.7239
12	Methyl palmitoleate	1120-25-8	57.2941	57.3166	-1.35297	-0.0393575	0.973119	0.94133	31.7889	3.2667	5.78061	4.65785	1.12276	19.4228	84.7004	57.8528	26.8476	31.6971
13	Methyl palmitate	112-39-0	58.0722	58.0864	-0.854388	-0.0245209	0.933156	0.890216	42.9404	4.60163	3.00024	4.63798	-1.63775	-54.5873	59.5693	55.222	4.34723	7.29777
14	cis-10-Heptadecanoic acid methyl ester	75190-82-8	60.5033	60.5389	-2.13932	-0.0589312	0.98482	0.952707	32.113	3.2608	6.22905	4.6994	1.52965	24.5567	64.8516	59.3373	5.51429	8.50293
15	Methyl heptadecanoate	1731-92-6	61.2316	61.292	-3.62372	-0.0986342	0.947278	0.920248	27.0299	2.85343	6.45534	4.85583	1.5995	24.778	60.3728	57.7998	2.57297	4.2618
16	Methyl gamma-linolenate	16326-32-2	62.7416	62.8322	-5.43624	-0.144408	1.22827	1.1877	40.565	3.30262	6.47398	5.32675	1.14724	17.7207	68.1177	66.5914	1.52635	2.24076
17	Methyl linolelaidate	2566-97-4	63.3812	63.4858	-6.27503	-0.165007	1.17394	1.13565	38.2941	3.26201	6.52	5.47465	1.04535	16.033	62.13	64.1844	-2.05439	-3.3066
18	Methyl linolenate	301-00-8	63.5146	63.6818	-10.0307	-0.263213	1.29506	1.25274	42.314	3.26734	6.71526	5.5211	1.19417	17.7829	101.147	79.5492	21.5975	21.3526
19	Methyl linoleate	112-63-0	63.5572	63.6361	-4.73161	-0.124077	1.18075	1.13504	45.71	3.87125	6.61	5.54237	1.06763	16.1518	69.51	78.425	-8.91497	-12.8255
20	trans-9-Elaidic acid methyl ester	1937-62-8	63.6943	63.8185	-7.45493	-0.195071	1.10594	1.07643	29.5041	2.66779	7.04	5.57125	1.46875	20.8629	84.78	74.37	10.41	12.2788
21	cis-9-Oleic acid methyl ester	112-62-9	63.9201	64.0371	-7.02034	-0.18305	1.10001	1.06916	30.849	2.80442	7	5.62014	1.37986	19.7123	65.55	75.1258	-9.57584	-14.6085
22	Methyl stearate	112-61-8	64.7752	64.9214	-8.7719	-0.225701	1.06866	1.0403	28.3649	2.65424	7.76017	5.86147	1.8987	24.4672	73.8514	80.8394	-6.98806	-9.46232
23	cis-5,8,11,14-Eicosatetraenoic acid methyl ester	2566-89-4	70.3252	70.6141	-17.3337	-0.410798	1.77304	1.72297	50.068	2.82385	8.00891	7.85975	0.149162	1.86245	86.5334	79.8597	6.67377	7.71236
24	cis-5,8,11,14,17-Eicosapentaenoic acid methyl ester	2734-47-6	70.5249	70.8314	-18.3915	-0.434635	2.0183	1.95983	58.471	2.89705	8.04383	7.84434	0.199483	2.47995	89.3855	82.6611	6.72436	7.52288
25	cis-11,14,17-Eicosatrienoic acid methyl ester	55682-88-7	71.3191	71.6501	-19.8558	-0.464013	1.76339	1.67092	92.4687	5.24381	8.66076	8.67282	-0.0120697	-0.13936	107.135	124.413	-17.2784	-16.1278
26	cis-11,14-Eicosadienoic acid methyl ester	2463-02-7	72.4951	72.8502	-21.3071	-0.489852	1.62536	1.5806	44.7673	2.7543	9.42151	8.49864	0.922868	9.79533	77.621	110.549	-32.9277	-42.4211
27	cis-8,11,14-Eicosatrienoic acid methyl ester	21061-10-9	72.8021	73.1639	-21.708	-0.496962	1.81911	1.7814	37.708	2.07288	9.23215	8.60174	0.630412	6.82844	84.9673	109.306	-24.339	-28.6451
28	Methyl cis-11-eicosenoate	2390-09-2	72.9706	73.3419	-22.2763	-0.508795	1.49645	1.45114	45.309	3.02777	9.91263	8.64845	1.26418	12.7532	72.7775	105.516	-32.7383	-44.9841
29	Methyl arachidate	1120-28-1	74.7433	75.1566	-24.7952	-0.552897	1.44743	1.39351	53.917	3.72502	11.6055	9.26519	2.3403	20.1655	77.5036	100.358	-22.8546	-29.4884
30	Methyl heneicosanoate	6064-90-0
31	cis-4,7,10,13,16,19-Docosahexaenoic acid methyl ester	301-01-9
32	Heptanol	111-70-6	18.3874	18.4674	-4.79831	-0.434928	1.7595	1.63981	119.692	6.8026	5.01439	4.45659	0.557799	11.124	126.298	68.9226	57.3758	45.4287
33	1-Nonanol	143-08-8	28.3221	28.314	0.486326	0.0286187	1.47116	1.44086	30.3001	2.0596	6.23742	4.57478	1.66264	26.6559	73.9976	82.1549	-8.15738	-11.0238
34	1-Decanol	112-30-1	33.043	33.0126	1.82515	0.0920595	1.39114	1.35335	37.795	2.71684	5.87528	4.60411	1.27118	21.636	75.2154	76.7537	-1.5383	-2.04519
35	1-Undecanol	112-42-5	37.5314	37.4893	2.52968	0.112336	1.32767	1.28381	43.8537	3.30307	6.39526	4.62808	1.76718	27.6327	69.6461	76.7337	-7.08756	-10.1765
36	2-Decanone	693-54-9	29.1771	29.1455	1.89363	0.108169	0.977953	0.986268	-8.31543	-0.850289	6.7291	4.58027	2.14883	31.9334	64.4318	60.6178	3.81395	5.91937
37	2-Undecanone	112-12-9	33.8863	33.8355	3.04396	0.149714	0.971797	0.970448	1.34909	0.138824	6.32837	4.61851	1.70986	27.019	77.1233	61.5076	15.6157	20.2477
38	2-Dodecanone	6175-49-1	38.3435	38.2884	3.30388	0.143609	0.967397	0.962575	4.82232	0.498484	5.75277	4.63183	1.12095	19.4853	92.7259	71.6145	21.1114	22.7676
39	2-Tridecanone	593-08-8	42.5537	42.5039	2.98642	0.116967	0.9584	0.941884	16.5156	1.72325	4.48273	4.63133	-0.148603	-3.31502	55.7106	49.4053	6.30534	11.318
40	2-Pentadecanone	2345-28-0	50.3023	50.2838	1.10742	0.0366921	0.9585	0.93697	21.5301	2.24623	4.72968	4.66	0.0696759	1.47316	53.1766	66.4825	-13.3058	-25.0219
41	Propiophenone	93-55-0	27.4381	27.417	1.26457	0.0768135	1.97914	1.91513	64.0099	3.23423	6.7809	4.8531	1.9278	28.4299	113.132	62.6771	50.4547	44.5981
42	Butyrophenone	495-40-9	31.6759	31.6228	3.184	0.16753	1.74974	1.68961	60.1261	3.4363	6.73654	4.86065	1.87588	27.8464	108.855	59.4707	49.3838	45.3668
43	Valerophenone	1009-14-9	36.3269	36.2631	3.82981	0.17571	1.75092	1.57512	175.798	10.0403	6.61473	4.87021	1.74452	26.3733	161.699	58.4788	103.221	63.8349
44	Hexanophenone	942-92-7	40.7755	40.7029	4.35467	0.177994	1.59229	1.49031	101.98	6.40461	5.91637	4.84792	1.06846	18.0593	125.686	58.6816	67.0041	53.3109
45	Heptanophenone	1671-75-6	44.9726	44.9062	3.98412	0.14765	1.52795	1.42894	99.0141	6.48018	5.70339	4.84224	0.861154	15.099	168.202	59.1259	109.076	64.8482
		rmse			9.26331				55.1307				1.53582				40.2313
		rmsre				0.267831				4.06817				23.9361				33.0318
		min(abs)			0.486326	0.0245209			1.34909	0.138824			0.0120697	0.13936			1.52635	2.04519
		max(abs)			24.7952	0.777485			175.798	12.237			3.0251	54.5873			109.076	64.8482

## Sheet: II-5-3
	measurement:	II-5-3
No	Name	CAS	1tR_meas	1tR_sim	Delta(1tR)	relDelta(1tR)	2tR_meas	2tR_sim	Delta(2tR)	relDelta(2tR)	1fwhm_meas	1fwhm_sim	Delta(1fwhm)	relDelta(1fwhm)	2fwhm_meas	2fwhm_sim	Delta(2fwhm)	relDelta(2fwhm)
			min	min	s	%	s	s	ms	%	s	s	s	%	ms	ms	ms	%
1	Methyl butyrate	623-42-7	7.93158	7.99725	-3.94034	-0.827986	0.667257	0.789776	-122.519	-18.3615	5.85045	3.0284	2.82205	48.2365	99.8384	33.6967	66.1418	66.2488
2	Methyl hexanoate	106-70-7	13.5125	13.5206	-0.486874	-0.0600524	0.721005	0.811669	-90.6642	-12.5747	6.12207	3.71247	2.40959	39.3592	47.9869	38.2278	9.75911	20.337
3	Methyl octanoate	111-11-5	19.7774	19.7531	1.46242	0.12324	0.726892	0.79579	-68.8979	-9.47842	6.54816	3.44432	3.10384	47.4002	47.4158	41.9028	5.51299	11.6269
4	Methyl decanoate	110-42-9	25.5149	25.4674	2.84993	0.186161	0.727724	0.782024	-54.2995	-7.46156	5.69378	3.67625	2.01753	35.434	62.8082	45.3252	17.483	27.8355
5	Methyl undecanoate	1731-86-8	28.1237	28.0884	2.11954	0.125608	0.728433	0.776456	-48.0226	-6.59259	5.91759	3.64189	2.27571	38.4566	76.058	46.8993	29.1587	38.3375
6	Methyl laurate	111-82-0	30.5846	30.5657	1.13538	0.0618708	0.733044	0.772943	-39.899	-5.44292	5.65013	3.62873	2.0214	35.7762	99.8693	48.4864	51.383	51.4502
7	Methyl tridecanoate	1731-88-0	32.9208	32.9099	0.654283	0.0331241	0.730182	0.771425	-41.2428	-5.64829	4.99581	3.49868	1.49713	29.9678	115.693	50.0938	65.5987	56.7009
8	Methyl myristoleate	56219-06-8	34.8184	34.8251	-0.400704	-0.0191806	0.775284	0.801882	-26.5981	-3.43076	4.24287	3.76898	0.473896	11.1692	122.665	53.3261	69.3393	56.5272
9	Methyl myristate	124-10-7	35.1221	35.1351	-0.780048	-0.037016	0.738919	0.770862	-31.9425	-4.32287	5.34246	3.70407	1.63839	30.6673	152.105	51.6322	100.473	66.055
10	Methyl cis-10-pentadecenoate	90176-52-6	36.9279	36.9644	-2.1888	-0.0987872	0.776393	0.803179	-26.7857	-3.45002	5.97	3.59564	2.37436	39.7716	102.5	54.9685	47.5315	46.3722
11	Methyl pentadecanoate	7132-64-1	37.2183	37.2525	-2.05469	-0.0920106	0.744268	0.778221	-33.953	-4.56193	4.52	3.46302	1.05698	23.3844	127.6	53.3961	74.2039	58.1535
12	Methyl palmitoleate	1120-25-8	38.8856	38.9654	-4.78349	-0.205024	0.837757	0.862597	-24.84	-2.96506	5.84863	3.99692	1.85171	31.6606	93.0552	58.6342	34.421	36.9899
13	Methyl palmitate	112-39-0	39.4139	39.4965	-4.95545	-0.209547	0.82298	0.839926	-16.946	-2.0591	3.00024	4.08171	-1.08147	-36.0462	67.3723	57.1957	10.1766	15.105
14	cis-10-Heptadecanoic acid methyl ester	75190-82-8	41.3742	41.5167	-8.55329	-0.344551	0.937746	0.954848	-17.102	-1.82373	6.162	4.6543	1.5077	24.4677	65.503	64.3259	1.17707	1.79698
15	Methyl heptadecanoate	1731-92-6	41.9904	42.1538	-9.80504	-0.389178	0.906601	0.922102	-15.501	-1.70979	6.19044	4.80878	1.38166	22.3192	66.12	62.1799	3.94006	5.95895
16	Methyl gamma-linolenate	16326-32-2	43.414	43.6064	-11.5396	-0.443006	1.1929	1.19323	-0.32298	-0.0270751	6.41228	5.28575	1.12653	17.5683	75.727	78.954	-3.22705	-4.26143
17	Methyl linolelaidate	2566-97-4	43.9793	44.1843	-12.2998	-0.466123	1.13717	1.14079	-3.619	-0.318246	15.3235	5.45224	9.87125	64.419	72.9303	75.7547	-2.82441	-3.87276
18	Methyl linolenate	301-00-8	44.1147	44.3298	-12.9031	-0.487482	1.26109	1.25412	6.96202	0.552065	6.60127	5.47899	1.12228	17.001	108.086	82.6824	25.4036	23.5031
19	Methyl linoleate	112-63-0	44.1253	44.3327	-12.4444	-0.470039	1.14061	1.13344	7.16398	0.628084	7.01	5.50653	1.50347	21.4474	72.93	74.8825	-1.95245	-2.67716
20	trans-9-Elaidic acid methyl ester	1937-62-8	44.2642	44.4772	-12.7816	-0.481262	1.06991	1.07528	-5.37102	-0.502005	7.25114	5.53306	1.71808	23.6939	82.2616	71.8558	10.4058	12.6496
21	cis-9-Oleic acid methyl ester	112-62-9	44.4343	44.6616	-13.6351	-0.511435	1.06289	1.06733	-4.44702	-0.418391	7.13	5.58162	1.54838	21.7164	65.94	71.0747	-5.13475	-7.787
22	Methyl stearate	112-61-8	45.2142	45.4589	-14.6823	-0.541214	1.03512	1.03506	0.05498	0.00531147	7.87312	5.82462	2.04849	26.0188	82.474	69.0216	13.4525	16.3111
23	cis-5,8,11,14-Eicosatetraenoic acid methyl ester	2566-89-4	50.5329	50.9214	-23.3062	-0.76868	1.7369	1.73831	-1.40398	-0.0808324	8.26854	7.83132	0.437217	5.28773	85.6347	112.333	-26.6979	-31.1765
24	cis-5,8,11,14,17-Eicosapentaenoic acid methyl ester	2734-47-6	50.7311	51.1388	-24.4591	-0.803555	1.98502	1.97595	9.06698	0.456771	8.58147	7.81591	0.765561	8.92109	134.234	115.428	18.8062	14.01
25	cis-11,14,17-Eicosatrienoic acid methyl ester	55682-88-7	51.469	51.8931	-25.4431	-0.823896	1.73034	1.66509	65.249	3.77088	8.83772	8.64682	0.1909	2.16006	113.682	111.48	2.20281	1.93769
26	cis-11,14-Eicosadienoic acid methyl ester	2463-02-7
27	cis-8,11,14-Eicosatrienoic acid methyl ester	21061-10-9
28	Methyl cis-11-eicosenoate	2390-09-2
29	Methyl arachidate	1120-28-1
30	Methyl heneicosanoate	6064-90-0
31	cis-4,7,10,13,16,19-Docosahexaenoic acid methyl ester	301-01-9
32	Heptanol	111-70-6	14.9803	15.0222	-2.51229	-0.27951	1.11825	1.13478	-16.5313	-1.47831	6.24841	3.76267	2.48574	39.782	58.0664	52.2003	5.8661	10.1024
33	1-Nonanol	143-08-8	21.2188	21.2028	0.961505	0.0755231	1.02063	1.02648	-5.84949	-0.573123	5.37799	3.4831	1.89489	35.2341	60.8574	53.3363	7.52104	12.3585
34	1-Decanol	112-30-1	24.1145	24.0825	1.91901	0.132632	0.983009	0.987542	-4.53336	-0.461172	4.66233	3.76025	0.902079	19.3482	66.2522	54.1683	12.0838	18.2392
35	1-Undecanol	112-42-5	26.8327	26.8101	1.35767	0.0843293	0.953903	0.955765	-1.86215	-0.195214	6.00105	3.55848	2.44258	40.7024	64.791	55.0175	9.77351	15.0847
36	2-Decanone	693-54-9	21.7695	21.7408	1.71839	0.131559	0.768658	0.819405	-50.747	-6.60202	5.76364	3.60944	2.15419	37.3756	60.3189	44.4691	15.8499	26.2768
37	2-Undecanone	112-12-9	24.6353	24.6058	1.76493	0.119404	0.767017	0.810248	-43.2312	-5.63628	5.61068	3.4901	2.12058	37.7954	71.8053	46.1355	25.6698	35.7492
38	2-Dodecanone	6175-49-1	27.3377	27.3134	1.45663	0.088805	0.765185	0.804136	-38.9507	-5.09036	5.15901	3.61164	1.54737	29.9935	87.2461	47.8607	39.3854	45.1428
39	2-Tridecanone	593-08-8	29.9016	29.87	1.89823	0.105804	0.7605	0.798888	-38.3883	-5.04777	5.06622	3.72584	1.34037	26.4571	46.1834	49.4875	-3.30415	-7.15441
40	2-Pentadecanone	2345-28-0	34.5526	34.5784	-1.54607	-0.0745759	0.7645	0.794833	-30.3331	-3.9677	3.70035	3.77761	-0.0772588	-2.08787	41.1533	52.7603	-11.607	-28.2043
41	Propiophenone	93-55-0	20.765	20.7328	1.93264	0.155119	1.30695	1.28903	17.9248	1.3715	5.67092	3.90017	1.77074	31.225	90.0809	67.176	22.9049	25.4271
42	Butyrophenone	495-40-9	23.3417	23.3152	1.58963	0.113504	1.19697	1.17926	17.7059	1.47923	5.28339	3.82253	1.46085	27.6499	83.9058	64.5882	19.3175	23.0229
43	Valerophenone	1009-14-9	26.2156	26.1724	2.588	0.164533	1.14199	1.12248	19.506	1.70807	5.09882	3.87861	1.22021	23.9312	98.0954	64.6373	33.4581	34.1077
44	Hexanophenone	942-92-7	28.8896	28.8669	1.3598	0.078448	1.11815	1.08299	35.1661	3.14502	3.96918	3.80737	0.161805	4.07654	95.7033	65.1817	30.5216	31.8919
45	Heptanophenone	1671-75-6	31.4224	31.4117	0.642135	0.0340593	1.08635	1.05668	29.6703	2.73118	5.95918	3.71514	2.24405	37.657	149.891	66.2238	83.6673	55.8187
		rmse			9.14324				38.5248				2.32995				36.3446
		rmsre				0.356098				5.09771				31.0866				32.8799
		min(abs)			0.400704	0.0191806			0.05498	0.00531147			0.0772588	2.08787			1.17707	1.79698
		max(abs)			25.4431	0.827986			122.519	18.3615			9.87125	64.419			100.473	66.2488

## Sheet: III-10-3
	measurement:	III-10-3
No	Name	CAS	1tR_meas	1tR_sim	Delta(1tR)	relDelta(1tR)	2tR_meas	2tR_sim	Delta(2tR)	relDelta(2tR)	1fwhm_meas	1fwhm_sim	Delta(1fwhm)	relDelta(1fwhm)	2fwhm_meas	2fwhm_sim	Delta(2fwhm)	relDelta(2fwhm)
			min	min	s	%	s	s	ms	%	s	s	s	%	ms	ms	ms	%
1	Methyl butyrate	623-42-7	7.21672	7.26679	-3.00428	-0.693825	0.585615	0.714845	-129.23	-22.0674	5.38	3.35634	2.02366	37.6145	58.19	33.7542	24.4358	41.9932
2	Methyl hexanoate	106-70-7	10.6239	10.6438	-1.19577	-0.187592	0.5929	0.70575	-112.85	-19.0335	6.20126	2.72294	3.47831	56.0904	41.8983	37.3853	4.51298	10.7713
3	Methyl octanoate	111-11-5	13.9401	13.9528	-0.76371	-0.0913085	0.602628	0.692065	-89.4367	-14.8411	4.49835	2.25795	2.2404	49.8049	41.9801	40.8144	1.16573	2.77687
4	Methyl decanoate	110-42-9	16.8389	16.8597	-1.25014	-0.123735	0.609378	0.683431	-74.053	-12.1522	4.28	2.77295	1.50705	35.2115	56.43	44.038	12.392	21.9599
5	Methyl undecanoate	1731-86-8	18.1639	18.191	-1.62816	-0.149396	0.608818	0.679923	-71.1046	-11.6791	3.84495	2.94924	0.89571	23.2958	63.6862	45.5253	18.1609	28.5162
6	Methyl laurate	111-82-0	19.3854	19.4402	-3.2869	-0.282593	0.613185	0.677924	-64.7388	-10.5578	5.19929	3.01918	2.18011	41.9309	87.0616	46.9999	40.0617	46.0153
7	Methyl tridecanoate	1731-88-0	20.5867	20.6694	-4.96235	-0.401744	0.644302	0.700976	-56.674	-8.79618	4.62255	3.42626	1.19629	25.8795	118.881	48.5661	70.3147	59.1472
8	Methyl myristoleate	56219-06-8	21.7158	21.8313	-6.92972	-0.531849	0.710211	0.750381	-40.17	-5.65607	4.80561	3.5573	1.24831	25.9761	119.192	51.6952	67.4968	56.6286
9	Methyl myristate	124-10-7	21.8889	22.0136	-7.48131	-0.569641	0.69364	0.733487	-39.847	-5.74462	3.00024	3.28205	-0.281816	-9.39313	63.5195	50.6123	12.9072	20.32
10	Methyl cis-10-pentadecenoate	90176-52-6	23.1945	23.3555	-9.66017	-0.694143	0.772509	0.802328	-29.819	-3.86002	3.00024	3.36708	-0.366846	-12.2272	48.5	54.9528	-6.45282	-13.3048
11	Methyl pentadecanoate	7132-64-1	23.3915	23.5658	-10.4602	-0.7453	0.743298	0.778218	-34.92	-4.69798	4.38	3.62989	0.750106	17.1257	127.6	53.3961	74.2039	58.1535
12	Methyl palmitoleate	1120-25-8	24.7968	25.0118	-12.8956	-0.866748	0.844139	0.862594	-18.455	-2.18625	4.82	3.94475	0.875252	18.1588	107.3	58.6342	48.6658	45.3549
13	Methyl palmitate	112-39-0	25.2264	25.4426	-12.9757	-0.857284	0.82905	0.839922	-10.872	-1.31138	6.42	4.0558	2.3642	36.8256	132.9	57.1957	75.7043	56.9634
14	cis-10-Heptadecanoic acid methyl ester	75190-82-8	26.9866	27.2512	-15.8716	-0.980217	0.945803	0.954847	-9.04402	-0.956227	6.21679	4.60854	1.60825	25.8694	79.9626	64.3259	15.6367	19.555
15	Methyl heptadecanoate	1731-92-6	27.5265	27.8011	-16.4748	-0.997514	0.913649	0.922098	-8.44902	-0.924756	6.53221	4.77517	1.75705	26.8982	72.1116	62.1799	9.93166	13.7726
16	Methyl gamma-linolenate	16326-32-2	28.873	29.1877	-18.8783	-1.08973	1.20059	1.19323	7.35998	0.613031	6.7509	5.25103	1.49987	22.2173	74.0561	78.954	-4.89787	-6.61373
17	Methyl linolelaidate	2566-97-4	29.3772	29.7087	-19.8896	-1.1284	1.14489	1.14079	4.098	0.357938	9.02	5.42143	3.59857	39.8954	74.29	75.7547	-1.46471	-1.97161
18	Methyl linolenate	301-00-8	29.5035	29.8164	-18.7757	-1.06065	1.2717	1.25413	17.57	1.38162	5.36134	5.4536	-0.0922626	-1.72089	107.076	82.6824	24.3933	22.7814
19	Methyl linoleate	112-63-0	29.5186	29.8558	-20.233	-1.14239	1.15104	1.13345	17.5923	1.52839	4.16	5.47597	-1.31597	-31.634	73.29	74.8825	-1.59245	-2.17281
20	trans-9-Elaidic acid methyl ester	1937-62-8	29.6304	29.9718	-20.4888	-1.15247	1.07678	1.07528	1.49802	0.13912	7.27824	5.50295	1.77529	24.3917	90.2004	71.8558	18.3446	20.3376
21	cis-9-Oleic acid methyl ester	112-62-9	29.818	30.1305	-18.751	-1.04808	1.07233	1.06733	5.00098	0.466364	6.67	5.55261	1.11739	16.7524	72.16	71.0747	1.08525	1.50395
22	Methyl stearate	112-61-8	30.5157	30.8626	-20.812	-1.13668	1.04391	1.03506	8.85002	0.847775	7.98052	5.79638	2.18414	27.3684	87.0975	69.0216	18.0759	20.7537
23	cis-5,8,11,14-Eicosatetraenoic acid methyl ester	2566-89-4
24	cis-5,8,11,14,17-Eicosapentaenoic acid methyl ester	2734-47-6
25	cis-11,14,17-Eicosatrienoic acid methyl ester	55682-88-7
26	cis-11,14-Eicosadienoic acid methyl ester	2463-02-7
27	cis-8,11,14-Eicosatrienoic acid methyl ester	21061-10-9
28	Methyl cis-11-eicosenoate	2390-09-2
29	Methyl arachidate	1120-28-1
30	Methyl heneicosanoate	6064-90-0
31	cis-4,7,10,13,16,19-Docosahexaenoic acid methyl ester	301-01-9
32	Heptanol	111-70-6	11.4345	11.4836	-2.94237	-0.428872	0.750633	0.791635	-41.0024	-5.46238	5.72263	3.40617	2.31646	40.4789	46.3757	42.3785	3.99719	8.61915
33	1-Nonanol	143-08-8	14.688	14.7069	-1.13424	-0.128703	0.719995	0.756193	-36.1976	-5.02748	4.96026	2.5863	2.37396	47.8596	52.6104	45.1383	7.47207	14.2027
34	1-Decanol	112-30-1	16.1627	16.1779	-0.907402	-0.0935693	0.709936	0.744629	-34.6934	-4.88684	3.71254	3.53932	0.173217	4.66573	55.4277	46.5725	8.85518	15.9761
35	1-Undecanol	112-42-5	17.5083	17.5579	-2.97742	-0.283429	0.702714	0.735164	-32.45	-4.61782	5.40503	2.61252	2.79251	51.665	55.1965	47.9257	7.27082	13.1726
36	2-Decanone	693-54-9	14.9805	14.9969	-0.984843	-0.10957	0.620954	0.697434	-76.4796	-12.3165	5.67496	2.43073	3.24424	57.1675	53.8694	42.4371	11.4324	21.2224
37	2-Undecanone	112-12-9	16.4308	16.4513	-1.23333	-0.125104	0.624299	0.692571	-68.2717	-10.9357	8.48	2.17623	6.30377	74.3369	67.17	44.0361	23.1339	34.4407
38	2-Dodecanone	6175-49-1	17.7851	17.8187	-2.01507	-0.188835	0.628052	0.689669	-61.6167	-9.81077	4.91602	3.38149	1.53453	31.2148	78.438	45.6525	32.7855	41.798
39	2-Tridecanone	593-08-8	19.0515	19.1077	-3.37397	-0.295162	0.624507	0.687362	-62.8548	-10.0647	3.45815	2.55454	0.903619	26.1301	51.7101	47.1853	4.52477	8.75026
40	2-Pentadecanone	2345-28-0	21.5579	21.6827	-7.48927	-0.579005	0.694731	0.740994	-46.263	-6.65912	3.44057	3.51746	-0.0768962	-2.23499	50.0756	51.1363	-1.06067	-2.11814
41	Propiophenone	93-55-0	14.5312	14.5441	-0.776777	-0.089093	0.839407	0.849819	-10.4117	-1.24037	5.53322	2.82833	2.70489	48.8845	70.4631	50.772	19.6911	27.9453
42	Butyrophenone	495-40-9	15.841	15.8608	-1.18523	-0.124701	0.803116	0.816627	-13.511	-1.68233	4.11269	2.97499	1.13771	27.6633	60.7011	50.8972	9.80393	16.1511
43	Valerophenone	1009-14-9	17.2832	17.3062	-1.38053	-0.133128	0.786613	0.799992	-13.3788	-1.70082	5.20927	2.59195	2.61732	50.2435	83.0465	52.0568	30.9897	37.3161
44	Hexanophenone	942-92-7	18.6289	18.6675	-2.31573	-0.207181	0.787474	0.788724	-1.24992	-0.158726	5.82469	3.34592	2.47877	42.5563	83.1483	53.3088	29.8394	35.887
45	Heptanophenone	1671-75-6	19.8876	19.9542	-3.99683	-0.334951	0.798661	0.806231	-7.56998	-0.947834	4.19555	2.48204	1.7135	40.841	116.315	55.6503	60.6644	52.1554
		rmse			10.6102				49.5167				2.15868				31.461
		rmsre				0.655567				7.95829				35.9338				30.6778
		min(abs)			0.76371	0.089093			1.24992	0.13912			0.0768962	1.72089			1.06067	1.50395
		max(abs)			20.812	1.15247			129.23	22.0674			6.30377	74.3369			75.7043	59.1472

## Sheet: IV-3-6
	measurement:	IV-3-6
No	Name	CAS	1tR_meas	1tR_sim	Delta(1tR)	relDelta(1tR)	2tR_meas	2tR_sim	Delta(2tR)	relDelta(2tR)	1fwhm_meas	1fwhm_sim	Delta(1fwhm)	relDelta(1fwhm)	2fwhm_meas	2fwhm_sim	Delta(2fwhm)	relDelta(2fwhm)
			min	min	s	%	s	s	ms	%	s	s	s	%	ms	ms	ms	%
1	Methyl butyrate	623-42-7	8.40065	8.56519	-9.87275	-1.95873	0.740131	0.855812	-115.681	-15.6298	7.11463	6.76015	0.354476	4.98235	53.5423	34.5831	18.9592	35.4098
2	Methyl hexanoate	106-70-7	16.1734	16.2354	-3.72147	-0.383498	0.848598	0.937571	-88.9734	-10.4848	8.14312	6.71297	1.43016	17.5628	46.5347	40.9847	5.54997	11.9265
3	Methyl octanoate	111-11-5	26.0341	26.0342	-0.00480851	-0.000307834	0.865546	0.927329	-61.7832	-7.13806	11.7134	6.63986	5.07351	43.3138	58.5658	45.2602	13.3055	22.719
4	Methyl decanoate	110-42-9	35.4212	35.3826	2.31664	0.109004	0.86637	0.906266	-39.8958	-4.60493	7.61689	5.82025	1.79665	23.5876	84.3639	48.9065	35.4574	42.0291
5	Methyl undecanoate	1731-86-8	39.7357	39.6937	2.5192	0.105665	0.860226	0.897622	-37.3959	-4.34722	9.98817	4.75703	5.23114	52.3734	51.637	50.5873	1.04973	2.0329
6	Methyl laurate	111-82-0	43.813	43.7834	1.77392	0.0674806	0.862417	0.891598	-29.1814	-3.38368	7.09046	5.81097	1.27949	18.0452	64.9892	52.2983	12.6909	19.5277
7	Methyl tridecanoate	1731-88-0	47.6879	47.6468	2.46792	0.0862524	0.861301	0.888532	-27.2313	-3.16165	7.49214	7.01977	0.472368	6.30485	42.5858	54.0634	-11.4775	-26.9516
8	Methyl myristoleate	56219-06-8	50.8039	50.7877	0.973056	0.031922	0.928336	0.944187	-15.8514	-1.70751	6.49896	5.49287	1.00609	15.4808	40.8066	58.827	-18.0204	-44.1605
9	Methyl myristate	124-10-7	51.3293	51.3202	0.542623	0.017619	0.863624	0.886741	-23.117	-2.67674	9.07361	5.48207	3.59154	39.5823	45.4394	55.7609	-10.3215	-22.7149
10	Methyl cis-10-pentadecenoate	90176-52-6	54.3042	54.3133	-0.548472	-0.0168333	0.931734	0.943209	-11.4755	-1.23163	6.37	4.79932	1.57068	24.6574	42.92	60.625	-17.705	-41.2513
11	Methyl pentadecanoate	7132-64-1	54.8258	54.8183	0.452	0.0137405	0.868787	0.886955	-18.1682	-2.09121	6.39842	5.27134	1.12707	17.6149	38.2769	57.4704	-19.1935	-50.1439
12	Methyl palmitoleate	1120-25-8	57.344	57.3957	-3.10036	-0.09011	0.93257	0.940715	-8.14495	-0.873388	10.5371	4.76714	5.76994	54.7585	36.9082	61.9821	-25.0738	-67.9357
13	Methyl palmitate	112-39-0	58.1263	58.1639	-2.2573	-0.0647241	0.873764	0.889991	-16.2275	-1.85719	6.59828	6.96465	-0.366374	-5.55256	44.1997	59.2385	-15.0387	-34.0244
14	cis-10-Heptadecanoic acid methyl ester	75190-82-8	60.5242	60.611	-5.20376	-0.143297	0.941951	0.9549	-12.949	-1.3747	7.21475	4.61749	2.59726	35.9993	38.9737	64.3259	-25.3522	-65.0497
15	Methyl heptadecanoate	1731-92-6	61.2689	61.3703	-6.0842	-0.165505	0.902891	0.922169	-19.278	-2.13514	10.232	6.79081	3.44121	33.6318	35.0876	62.1799	-27.0924	-77.2135
16	Methyl gamma-linolenate	16326-32-2	62.7727	62.9068	-8.04808	-0.213683	1.18745	1.19325	-5.79602	-0.488105	9.23528	5.50286	3.73243	40.4149	44.7163	78.954	-34.2377	-76.5663
17	Methyl linolelaidate	2566-97-4	63.4217	63.5617	-8.40503	-0.220877	1.13141	1.14082	-9.41102	-0.831796	7.36869	7.16893	0.199766	2.71101	45.9491	75.7547	-29.8056	-64.8666
18	Methyl linolenate	301-00-8	63.5511	63.7571	-12.3598	-0.324145	1.25293	1.25415	-1.219	-0.0972923	11.1143	7.22471	3.88961	34.9964	55.1253	82.6824	-27.5571	-49.9898
19	Methyl linoleate	112-63-0	63.6049	63.7102	-6.31844	-0.165565	1.13235	1.13348	-1.12411	-0.0992725	7.07	5.8911	1.1789	16.6747	45.21	74.8825	-29.6725	-65.6325
20	trans-9-Elaidic acid methyl ester	1937-62-8	63.7268	63.895	-10.0888	-0.263856	1.05693	1.07533	-18.4	-1.7409	7.76835	6.05896	1.70939	22.0046	47.8516	71.8558	-24.0042	-50.1639
21	cis-9-Oleic acid methyl ester	112-62-9	63.9413	64.1112	-10.1933	-0.265694	1.05644	1.06738	-10.9421	-1.03576	10.22	6.02364	4.19636	41.0603	42.72	71.0747	-28.3547	-66.3735
22	Methyl stearate	112-61-8	64.7811	64.9972	-12.9642	-0.333538	1.0241	1.03512	-11.0239	-1.07645	7.43386	6.38091	1.05295	14.1643	45.5841	69.0216	-23.4374	-51.4157
23	cis-5,8,11,14-Eicosatetraenoic acid methyl ester	2566-89-4	70.2704	70.6407	-22.2161	-0.526919	1.73298	1.73831	-5.32902	-0.307506	9.68585	8.55582	1.13003	11.6669	69.3393	112.333	-42.9933	-62.0043
24	cis-5,8,11,14,17-Eicosapentaenoic acid methyl ester	2734-47-6	70.4719	70.8564	-23.072	-0.545654	1.96637	1.98177	-15.402	-0.783271	9.32307	8.65273	0.670337	7.19009	77.8481	127.963	-50.1145	-64.3748
25	cis-11,14,17-Eicosatrienoic acid methyl ester	55682-88-7	71.3055	71.7121	-24.3954	-0.570208	1.6584	1.66344	-5.04302	-0.30409	8.35842	8.80581	-0.447388	-5.35254	64.5116	107.827	-43.3154	-67.1435
26	cis-11,14-Eicosadienoic acid methyl ester	2463-02-7	72.4798	72.9252	-26.7246	-0.61453	1.5752	1.57688	-1.68103	-0.106719	8.73249	9.19703	-0.464536	-5.31963	59.8001	102.323	-42.5232	-71.1089
27	cis-8,11,14-Eicosatrienoic acid methyl ester	21061-10-9	72.754	73.189	-26.0978	-0.597855	1.77959	1.78413	-4.54098	-0.255171	12.0849	9.28904	2.79586	23.1351	75.5867	115.239	-39.6519	-52.4589
28	Methyl cis-11-eicosenoate	2390-09-2	72.9596	73.4169	-27.4374	-0.626771	1.44762	1.446	1.61902	0.111841	11.8855	9.33066	2.5548	21.4952	54.4498	94.0559	-39.606	-72.7385
29	Methyl arachidate	1120-28-1	74.7401	75.2316	-29.4904	-0.657621	1.39598	1.38901	6.97211	0.499442	11.7464	9.91605	1.8304	15.5826	58.0566	90.2939	-32.2373	-55.5274
30	Methyl heneicosanoate	6064-90-0	82.0285	82.7244	-41.7589	-0.848464	1.67285	1.66243	10.416	0.62265	12.8529	12.5046	0.348336	2.71018	65.9362	106.911	-40.9745	-62.1426
31	cis-4,7,10,13,16,19-Docosahexaenoic acid methyl ester	301-01-9	82.6084	83.3576	-44.9515	-0.906918	3.2137	3.28854	-74.841	-2.32881	8.87946	12.7966	-3.91718	-44.115	194.531	204.971	-10.4394	-5.36645
32	Heptanol	111-70-6	18.4715	18.5365	-3.90072	-0.351959	1.59076	1.63016	-39.3978	-2.47666	9.84407	6.76154	3.08253	31.3136	61.4319	68.5959	-7.16404	-11.6618
33	1-Nonanol	143-08-8	28.3803	28.3935	-0.792599	-0.0465463	1.42245	1.42588	-3.42234	-0.240594	7.04047	4.65944	2.38103	33.8192	56.781	67.5156	-10.7346	-18.9053
34	1-Decanol	112-30-1	33.1172	33.0924	1.49177	0.0750751	1.34446	1.34186	2.60125	0.193479	6.76844	4.85005	1.91839	28.3432	53.6839	67.2212	-13.5373	-25.2167
35	1-Undecanol	112-42-5	37.6029	37.5681	2.08592	0.0924539	1.28061	1.27329	7.32002	0.571605	6.69128	6.76921	-0.0779265	-1.1646	49.2068	67.1447	-17.9379	-36.454
36	2-Decanone	693-54-9	29.2352	29.215	1.21044	0.0690056	0.938584	0.978467	-39.8833	-4.24931	9.32613	5.10552	4.22061	45.2557	57.3616	49.1527	8.20882	14.3107
37	2-Undecanone	112-12-9	33.9526	33.9077	2.69247	0.132168	0.931748	0.963097	-31.3493	-3.36457	11.7146	4.39391	7.32069	62.492	50.7964	50.8799	-0.0835466	-0.164474
38	2-Dodecanone	6175-49-1	38.4029	38.367	2.15952	0.0937219	0.925391	0.951531	-26.1399	-2.82475	6.563	6.81874	-0.255745	-3.89678	52.4767	52.6878	-0.211058	-0.402194
39	2-Tridecanone	593-08-8	42.6032	42.5847	1.11215	0.0435081	0.921	0.941435	-20.4348	-2.21876	6.46582	5.70826	0.757552	11.7163	39.8913	54.3927	-14.5014	-36.3523
40	2-Pentadecanone	2345-28-0	50.3395	50.3606	-1.26722	-0.0419559	0.924609	0.930842	-6.23309	-0.674133	9.6495	7.02522	2.62428	27.1961	33.9487	57.9118	-23.9631	-70.5863
41	Propiophenone	93-55-0	27.4622	27.4393	1.3692	0.0830961	1.94251	1.92761	14.8994	0.767017	11.3919	6.89305	4.49887	39.4917	98.8061	92.1022	6.70397	6.78497
42	Butyrophenone	495-40-9	31.6791	31.6467	1.94223	0.102182	1.72246	1.69995	22.5119	1.30696	7.23067	7.0613	0.169376	2.34247	101.966	85.4549	16.5114	16.193
43	Valerophenone	1009-14-9	36.3785	36.334	2.66966	0.12231	1.61648	1.58	36.4735	2.25636	7.1966	6.64621	0.550391	7.64794	115.96	83.7027	32.2575	27.8177
44	Hexanophenone	942-92-7	40.8031	40.7827	1.22779	0.0501508	1.54263	1.49445	48.1802	3.12325	7.56416	5.97233	1.59183	21.0444	94.9547	83.0077	11.9471	12.5819
45	Heptanophenone	1671-75-6	45.013	44.9859	1.62742	0.0602572	1.47482	1.43348	41.3431	2.80326	6.56059	5.7419	0.818685	12.4788	105.322	83.1995	22.1222	21.0044
		rmse			14.4326				33.3408				2.74479				25.2187
		rmsre				0.441608				3.5926				27.8904				46.4518
		min(abs)			0.00480851	0.000307834			1.12411	0.0972923			0.0779265	1.1646			0.0835466	0.164474
		max(abs)			44.9515	1.95873			115.681	15.6298			7.32069	62.492			50.1145	77.2135

## Sheet: V-3-4
	measurement:	V-3-4
No	Name	CAS	1tR_meas	1tR_sim	Delta(1tR)	relDelta(1tR)	2tR_meas	2tR_sim	Delta(2tR)	relDelta(2tR)	1fwhm_meas	1fwhm_sim	Delta(1fwhm)	relDelta(1fwhm)	2fwhm_meas	2fwhm_sim	Delta(2fwhm)	relDelta(2fwhm)
			min	min	s	%	s	s	ms	%	s	s	s	%	ms	ms	ms	%
1	Methyl butyrate	623-42-7	8.35697	8.51049	-9.21123	-1.83703	0.742805	0.857133	-114.328	-15.3914	8.00152	4.55285	3.44867	43.1002	43.7086	34.6049	9.10367	20.8281
2	Methyl hexanoate	106-70-7	16.1487	16.1912	-2.54799	-0.262972	0.853174	0.939103	-85.9286	-10.0716	5.74064	4.48189	1.25874	21.9269	44.8223	41.0225	3.79973	8.47732
3	Methyl octanoate	111-11-5	26.0169	25.9894	1.65135	0.105787	0.872123	0.928803	-56.6796	-6.49904	5.86955	4.80496	1.06459	18.1375	48.525	45.302	3.22298	6.64189
4	Methyl decanoate	110-42-9	35.3805	35.327	3.20967	0.151198	0.868101	0.908055	-39.9537	-4.60242	7.18059	4.81025	2.37034	33.0103	67.1361	49.2371	17.8989	26.6607
5	Methyl undecanoate	1731-86-8	39.7017	39.6393	3.74792	0.157336	0.863263	0.899421	-36.1583	-4.18856	7.85311	5.10696	2.74615	34.9689	41.7434	51.1606	-9.4172	-22.5597
6	Methyl laurate	111-82-0	43.7831	43.7279	3.31081	0.126031	0.862377	0.893429	-31.0521	-3.60076	7.08252	4.83108	2.25144	31.7887	53.8637	52.9868	0.876949	1.62809
7	Methyl tridecanoate	1731-88-0	47.6443	47.5988	2.72665	0.0953822	0.863363	0.897417	-34.0544	-3.94439	7.5799	4.79697	2.78293	36.7146	34.3466	71.4989	-37.1523	-108.169
8	Methyl myristoleate	56219-06-8	50.7621	50.7323	1.78331	0.0585514	0.934995	0.945475	-10.48	-1.12086	6.70776	4.8393	1.86846	27.8552	36.7891	57.6766	-20.8875	-56.7764
9	Methyl myristate	124-10-7	51.3001	51.2757	1.46584	0.0476231	0.865493	0.888838	-23.3451	-2.69731	7.51546	4.806	2.70946	36.0518	37.9267	57.8751	-19.9484	-52.5974
10	Methyl cis-10-pentadecenoate	90176-52-6	54.2568	54.2676	-0.649071	-0.0199382	0.935452	0.941841	-6.38888	-0.682973	4.89	4.83013	0.0598732	1.2244	35.36	54.256	-18.896	-53.4388
11	Methyl pentadecanoate	7132-64-1	54.7715	54.7739	-0.142427	-0.00433397	0.868708	0.889084	-20.3757	-2.34551	7.96898	5.12511	2.84388	35.6868	32.7304	59.7083	-26.9779	-82.4247
12	Methyl palmitoleate	1120-25-8	57.3103	57.3415	-1.87353	-0.0544851	0.935544	0.939777	-4.23298	-0.452462	7.44749	4.8416	2.60589	34.9902	37.5053	56.0709	-18.5655	-49.5011
13	Methyl palmitate	112-39-0	58.0852	58.1117	-1.58849	-0.0455793	0.875894	0.892024	-16.13	-1.84155	5.57264	5.10044	0.472203	8.47359	39.2691	60.8386	-21.5695	-54.9275
14	cis-10-Heptadecanoic acid methyl ester	75190-82-8	60.4959	60.5637	-4.06801	-0.112074	0.942684	0.952146	-9.4624	-1.00377	6.96055	5.14228	1.81828	26.1226	36.7606	58.066	-21.3054	-57.9572
15	Methyl heptadecanoate	1731-92-6	61.2345	61.3173	-4.96509	-0.135139	0.904726	0.923002	-18.2756	-2.02002	7.73574	5.22248	2.51326	32.4889	36.8235	64.0858	-27.2623	-74.035
16	Methyl gamma-linolenate	16326-32-2	62.7382	62.8573	-7.1498	-0.189937	1.19115	1.18687	4.28098	0.359399	5.13875	5.61194	-0.473186	-9.20819	44.5984	64.7593	-20.1609	-45.2055
17	Methyl linolelaidate	2566-97-4	63.3742	63.5109	-8.19896	-0.215623	1.13494	1.14203	-7.08459	-0.624223	8.04494	5.78875	2.2562	28.0449	46.3598	78.4831	-32.1234	-69.2915
18	Methyl linolenate	301-00-8	63.5171	63.7068	-11.3831	-0.298688	1.25699	1.25118	5.81598	0.462691	6.81941	5.83412	0.985289	14.4483	66.9502	76.0591	-9.10886	-13.6054
19	Methyl linoleate	112-63-0	63.5702	63.6611	-5.45646	-0.143056	1.13608	1.13384	2.24602	0.197698	7.99	5.812	2.178	27.2591	41.51	75.6944	-34.1844	-82.3523
20	trans-9-Elaidic acid methyl ester	1937-62-8	63.7011	63.8435	-8.54781	-0.223644	1.05612	1.07679	-20.672	-1.95735	7.84339	5.87649	1.96691	25.0772	42.7026	75.1875	-32.4849	-76.0723
21	cis-9-Oleic acid methyl ester	112-62-9	63.9112	64.0622	-9.0563	-0.236169	1.05721	1.0688	-11.5951	-1.09677	7.61	5.8867	1.7233	22.6452	40.91	74.3076	-33.3976	-81.6369
22	Methyl stearate	112-61-8	64.772	64.9464	-10.4619	-0.269198	1.02469	1.03591	-11.2132	-1.0943	8.27075	6.12189	2.14886	25.9814	39.3886	70.8069	-31.4182	-79.7647
23	cis-5,8,11,14-Eicosatetraenoic acid methyl ester	2566-89-4	70.2721	70.5908	-19.1227	-0.45354	1.7396	1.72219	17.4118	1.00091	7.52614	7.96074	-0.434603	-5.77459	73.6813	78.2811	-4.59979	-6.24282
24	cis-5,8,11,14,17-Eicosapentaenoic acid methyl ester	2734-47-6	70.4721	70.8064	-20.0588	-0.474392	1.9729	1.97595	-3.04825	-0.154506	7.50009	8.04979	-0.549698	-7.32921	86.7993	115.428	-28.6283	-32.9822
25	cis-11,14,17-Eicosatrienoic acid methyl ester	55682-88-7	71.3043	71.6621	-21.4678	-0.501788	1.66154	1.67092	-9.38222	-0.564671	8.95425	8.29806	0.65619	7.32825	64.4004	124.413	-60.0125	-93.1865
26	cis-11,14-Eicosadienoic acid methyl ester	2463-02-7	72.4998	72.8752	-22.5258	-0.517837	1.5806	1.58642	-5.81598	-0.36796	8.65736	8.68663	-0.0292609	-0.337988	63.8782	123.58	-59.7014	-93.4614
27	cis-8,11,14-Eicosatrienoic acid methyl ester	21061-10-9	72.739	73.139	-24.0011	-0.549937	1.78596	1.7814	4.56002	0.255326	8.37732	8.78596	-0.408636	-4.87789	74.1439	109.306	-35.1624	-47.4245
28	Methyl cis-11-eicosenoate	2390-09-2	72.9674	73.3669	-23.9727	-0.547566	1.45079	1.44908	1.70498	0.117521	8.74411	8.83352	-0.089408	-1.02249	54.9751	100.914	-45.9391	-83.5634
29	Methyl arachidate	1120-28-1	74.7194	75.1816	-27.7315	-0.618571	1.39691	1.39043	6.47614	0.463606	10.0715	9.43818	0.633286	6.28792	54.041	93.459	-39.4181	-72.941
30	Methyl heneicosanoate	6064-90-0	82.0334	82.6744	-38.4625	-0.78144	1.68138	1.65636	25.0206	1.4881	12.2789	12.1293	0.149602	1.21836	64.8249	93.7708	-28.946	-44.6526
31	cis-4,7,10,13,16,19-Docosahexaenoic acid methyl ester	301-01-9	82.6012	83.2743	-40.3831	-0.81482	3.2225	3.24713	-24.629	-0.764283	12.0512	12.4301	-0.37896	-3.14459	150.989	126.115	24.8738	16.4739
32	Heptanol	111-70-6	18.4025	18.4903	-5.26282	-0.476639	1.60777	1.6366	-28.8247	-1.79284	6.73959	4.88329	1.8563	27.5433	57.524	68.8139	-11.29	-19.6265
33	1-Nonanol	143-08-8	28.3521	28.3389	0.791667	0.0465379	1.42727	1.43825	-10.978	-0.769162	5.3135	4.73813	0.575367	10.8284	51.654	82.0356	-30.3816	-58.8175
34	1-Decanol	112-30-1	33.0823	33.0377	2.67896	0.134964	1.34908	1.35106	-1.98085	-0.146829	5.07199	5.11574	-0.0437568	-0.862714	46.6965	76.6545	-29.958	-64.1546
35	1-Undecanol	112-42-5	37.5567	37.5147	2.52369	0.111994	1.28865	1.28178	6.87223	0.533288	5.83707	5.04395	0.793114	13.5875	44.6246	76.6404	-32.0158	-71.7447
36	2-Decanone	693-54-9	29.1864	29.1706	0.951938	0.0543596	0.944725	0.985269	-40.5442	-4.29164	5.62559	5.10339	0.522194	9.28248	51.6293	60.5546	-8.92534	-17.2874
37	2-Undecanone	112-12-9	33.9088	33.8609	2.87447	0.141285	0.935829	0.969495	-33.666	-3.59745	7.84262	4.83237	3.01025	38.3832	45.2058	61.4471	-16.2413	-35.9276
38	2-Dodecanone	6175-49-1	38.3681	38.3138	3.25872	0.141555	0.930453	0.957625	-27.1716	-2.92025	7.84877	5.0586	2.79018	35.5492	41.4104	62.3145	-20.9041	-50.4804
39	2-Tridecanone	593-08-8	42.5975	42.5293	4.09478	0.160212	0.9268	0.951325	-24.5247	-2.64617	7.11162	4.84997	2.26166	31.8022	41.2735	72.7693	-31.4958	-76.3098
40	2-Pentadecanone	2345-28-0	50.3291	50.309	1.20487	0.0398997	0.9224	0.93013	-7.73011	-0.838044	7.1216	5.13122	1.99038	27.9484	38.3187	52.7038	-14.3851	-37.5408
41	Propiophenone	93-55-0	27.4227	27.3923	1.82443	0.110883	1.95056	1.93512	15.4422	0.791678	6.18083	5.10848	1.07235	17.3496	91.7827	92.3944	-0.611666	-0.666428
42	Butyrophenone	495-40-9	31.6448	31.5981	2.80484	0.147725	1.72734	1.69273	34.6061	2.00343	7.64378	5.07336	2.57042	33.6276	86.4424	59.5489	26.8935	31.1115
43	Valerophenone	1009-14-9	36.3529	36.2874	3.92941	0.180151	1.61584	1.57247	43.3746	2.68433	5.29523	5.19534	0.0998986	1.88657	96.4623	58.4142	38.048	39.4434
44	Hexanophenone	942-92-7	40.8037	40.7282	4.53298	0.185154	1.5384	1.48765	50.746	3.29862	5.43319	5.096	0.337196	6.20622	85.4698	58.2169	27.2529	31.886
45	Heptanophenone	1671-75-6	44.9786	44.9314	2.83439	0.105027	1.48703	1.42648	60.5529	4.07206	7.01112	5.07005	1.94106	27.6855	89.8092	58.5681	31.2411	34.7861
		rmse			13.0242				32.5826				1.7798				27.8399
		rmsre				0.410758				3.57023				23.8033				55.9043
		min(abs)			0.142427	0.00433397			1.70498	0.117521			0.0292609	0.337988			0.611666	0.666428
		max(abs)			40.3831	1.83703			114.328	15.3914			3.44867	43.1002			60.0125	108.169

## Sheet: VI-5-4
	measurement:	VI-5-4
No	Name	CAS	1tR_meas	1tR_sim	Delta(1tR)	relDelta(1tR)	2tR_meas	2tR_sim	Delta(2tR)	relDelta(2tR)	1fwhm_meas	1fwhm_sim	Delta(1fwhm)	relDelta(1fwhm)	2fwhm_meas	2fwhm_sim	Delta(2fwhm)	relDelta(2fwhm)
			min	min	s	%	s	s	ms	%	s	s	s	%	ms	ms	ms	%
1	Methyl butyrate	623-42-7	7.9512	8.01759	-3.98312	-0.834909	0.6807	0.789265	-108.565	-15.949	5.83936	4.13979	1.69957	29.1054	44.5437	33.692	10.8517	24.362
2	Methyl hexanoate	106-70-7	13.5198	13.5431	-1.39924	-0.172493	0.7324	0.81099	-78.5898	-10.7304	5.13781	3.57779	1.56002	30.3635	45.8016	38.2159	7.58569	16.5621
3	Methyl octanoate	111-11-5	19.8162	19.7805	2.1398	0.179971	0.7445	0.795031	-50.5314	-6.7873	5.02502	4.45045	0.574567	11.4341	43.9487	41.887	2.06174	4.69124
4	Methyl decanoate	110-42-9	25.5201	25.4906	1.76781	0.115452	0.7498	0.781433	-31.633	-4.21886	4.7682	4.49501	0.273183	5.72927	60.216	45.311	14.905	24.7526
5	Methyl undecanoate	1731-86-8	28.1457	28.1155	1.81138	0.107262	0.75172	0.775788	-24.0678	-3.2017	4.53292	4.40086	0.13206	2.91336	77.6646	46.8822	30.7824	39.635
6	Methyl laurate	111-82-0	30.6133	30.5938	1.16782	0.0635792	0.752659	0.772265	-19.6062	-2.60493	4.68386	3.60229	1.08157	23.0914	96.3914	48.468	47.9235	49.7176
7	Methyl tridecanoate	1731-88-0	32.9359	32.9355	0.0272524	0.00137906	0.754077	0.770818	-16.7412	-2.22009	4.20813	3.15581	1.05232	25.0068	123.896	50.0763	73.82	59.5821
8	Methyl myristoleate	56219-06-8	34.8326	34.8531	-1.23073	-0.0588879	0.7969	0.801088	-4.1877	-0.525499	7.43438	4.18574	3.24864	43.6976	92.8347	53.2985	39.5362	42.5878
9	Methyl myristate	124-10-7	35.1506	35.1574	-0.406007	-0.0192508	0.7613	0.770342	-9.04248	-1.18777	4.33091	4.46102	-0.130107	-3.00414	96.0557	51.6163	44.4394	46.2642
10	Methyl cis-10-pentadecenoate	90176-52-6	36.9431	36.9926	-2.97272	-0.134113	0.8022	0.802589	-0.38918	-0.0485141	4.33	3.73956	0.590437	13.636	76.55	54.9588	21.5912	28.2054
11	Methyl pentadecanoate	7132-64-1	37.2219	37.2755	-3.21847	-0.144112	0.7626	0.778221	-15.621	-2.04839	7.56	3.44492	4.11508	54.4323	78.3	53.3961	24.9039	31.8057
12	Methyl palmitoleate	1120-25-8	38.9024	38.9919	-5.37221	-0.230158	0.8613	0.862597	-1.297	-0.150586	7.9	4.19707	3.70293	46.8726	54.73	58.6342	-3.90415	-7.13348
13	Methyl palmitate	112-39-0	39.421	39.5226	-6.09855	-0.257839	0.8401	0.839926	0.17402	0.0207142	6.4	4.42123	1.97877	30.9183	80.31	57.1957	23.1143	28.7814
14	cis-10-Heptadecanoic acid methyl ester	75190-82-8	41.3868	41.5415	-9.28344	-0.373848	0.9618	0.954848	6.952	0.722811	5.89271	4.84402	1.04869	17.7964	55.3978	64.3259	-8.92808	-16.1163
15	Methyl heptadecanoate	1731-92-6	41.9366	42.179	-14.5459	-0.57809	0.9459	0.922102	23.798	2.51591	4.05	5.2185	-1.1685	-28.8519	48.46	62.1799	-13.7199	-28.3119
16	Methyl gamma-linolenate	16326-32-2
17	Methyl linolelaidate	2566-97-4
18	Methyl linolenate	301-00-8
19	Methyl linoleate	112-63-0
20	trans-9-Elaidic acid methyl ester	1937-62-8
21	cis-9-Oleic acid methyl ester	112-62-9
22	Methyl stearate	112-61-8
23	cis-5,8,11,14-Eicosatetraenoic acid methyl ester	2566-89-4
24	cis-5,8,11,14,17-Eicosapentaenoic acid methyl ester	2734-47-6
25	cis-11,14,17-Eicosatrienoic acid methyl ester	55682-88-7
26	cis-11,14-Eicosadienoic acid methyl ester	2463-02-7
27	cis-8,11,14-Eicosatrienoic acid methyl ester	21061-10-9
28	Methyl cis-11-eicosenoate	2390-09-2
29	Methyl arachidate	1120-28-1
30	Methyl heneicosanoate	6064-90-0
31	cis-4,7,10,13,16,19-Docosahexaenoic acid methyl ester	301-01-9
32	Heptanol	111-70-6	15.0189	15.0501	-1.87399	-0.20796	1.1334	1.13184	1.55772	0.137437	5.01066	4.27767	0.73299	14.6286	53.6316	52.1073	1.52434	2.84224
33	1-Nonanol	143-08-8	21.2411	21.2261	0.900442	0.0706525	1.0388	1.02467	14.1312	1.36034	7.46245	4.59646	2.86599	38.4055	57.3203	53.2747	4.04564	7.05795
34	1-Decanol	112-30-1	24.1207	24.1086	0.726406	0.0501925	1.0056	0.985759	19.8414	1.97309	4.45629	4.65888	-0.202585	-4.54605	57.4843	54.1054	3.37887	5.8779
35	1-Undecanol	112-42-5	26.8566	26.8355	1.26449	0.0784717	0.9777	0.954217	23.4831	2.40188	4.93658	4.74307	0.193515	3.92001	64.4834	54.9608	9.52252	14.7674
36	2-Decanone	693-54-9	21.7983	21.7646	2.02025	0.154466	0.788509	0.818637	-30.1279	-3.82087	4.94642	4.71636	0.230058	4.651	54.8355	44.4494	10.3861	18.9404
37	2-Undecanone	112-12-9	24.6534	24.63	1.40543	0.0950125	0.7896	0.809506	-19.9065	-2.52108	4.47793	4.69051	-0.212573	-4.74713	71.1814	46.1154	25.066	35.2143
38	2-Dodecanone	6175-49-1	27.3656	27.338	1.65877	0.101025	0.7874	0.803408	-16.0085	-2.03308	7.65761	3.26065	4.39696	57.4195	81.2781	47.8398	33.4383	41.1406
39	2-Tridecanone	593-08-8	29.9284	29.8936	2.09068	0.116427	0.8024	0.798216	4.18396	0.521431	6.80298	4.59718	2.20581	32.4241	101.982	49.4671	52.5153	51.4945
40	2-Pentadecanone	2345-28-0	34.5555	34.6032	-2.85917	-0.137902	0.8181	0.79416	23.9397	2.92626	8.05673	3.19235	4.86438	60.3766	125.082	52.7375	72.3446	57.8377
41	Propiophenone	93-55-0	20.7808	20.756	1.49047	0.119539	1.3346	1.28621	48.3935	3.62607	5.63184	4.52993	1.10191	19.5657	100.361	67.0667	33.2941	33.1744
42	Butyrophenone	495-40-9	23.3754	23.3395	2.15473	0.153633	1.22222	1.17687	45.3479	3.7103	7.17361	3.6471	3.52651	49.1595	91.0062	64.4934	26.5128	29.133
43	Valerophenone	1009-14-9	26.232	26.1985	2.01174	0.127817	1.1728	1.12024	52.5648	4.48199	7.46835	3.58771	3.88064	51.9612	105.85	64.5448	41.3051	39.0224
44	Hexanophenone	942-92-7	28.9245	28.8904	2.04535	0.117856	1.1743	1.08117	93.1347	7.93109	4.68	4.52646	0.153541	3.28079	163	65.1039	97.8961	60.059
45	Heptanophenone	1671-75-6	31.4496	31.4372	0.741057	0.0392722	1.1159	1.05487	61.0349	5.46957	5.33174	4.75941	0.572335	10.7345	173.39	66.143	107.247	61.8531
		rmse			3.97541				40.0773				2.21139				41.1503
		rmsre				0.236813				4.74662				30.9935				35.8641
		min(abs)			0.0272524	0.00137906			0.17402	0.0207142			0.130107	2.91336			1.52434	2.84224
		max(abs)			14.5459	0.834909			108.565	15.949			4.86438	60.3766			107.247	61.8531

## Sheet: VII-3-3
	measurement:	VII-3-3
No	Name	CAS	1tR_meas	1tR_sim	Delta(1tR)	relDelta(1tR)	2tR_meas	2tR_sim	Delta(2tR)	relDelta(2tR)	1fwhm_meas	1fwhm_sim	Delta(1fwhm)	relDelta(1fwhm)	2fwhm_meas	2fwhm_sim	Delta(2fwhm)	relDelta(2fwhm)
			min	min	s	%	s	s	ms	%	s	s	s	%	ms	ms	ms	%
1	Methyl butyrate	623-42-7	8.36099	8.48387	-7.37231	-1.46958	0.754945	0.85778	-102.835	-13.6215	3.92399	3.69066	0.233326	5.94613	42.535	34.6156	7.91939	18.6185
2	Methyl hexanoate	106-70-7	16.1144	16.1653	-3.05197	-0.315655	0.866551	0.940003	-73.4524	-8.47641	4.97219	4.28608	0.686116	13.7991	35.6308	41.0448	-5.41399	-15.1947
3	Methyl octanoate	111-11-5	25.9762	25.9638	0.741036	0.0475458	0.886281	0.93062	-44.3386	-5.00277	6.37662	4.52654	1.85007	29.0134	37.8019	47.4919	-9.68993	-25.6334
4	Methyl decanoate	110-42-9	35.3671	35.3016	3.93139	0.185266	0.882623	0.908819	-26.1963	-2.968	5.29942	4.57593	0.723486	13.6522	48.2355	49.2622	-1.02669	-2.1285
5	Methyl undecanoate	1731-86-8	39.6793	39.6141	3.90807	0.164152	0.882502	0.903813	-21.3109	-2.41483	6.15159	4.59691	1.55468	25.2728	43.8878	59.5165	-15.6287	-35.6104
6	Methyl laurate	111-82-0	43.7678	43.7026	3.91272	0.148995	0.88364	0.901379	-17.7393	-2.00753	4.9347	4.5986	0.336105	6.81105	54.2573	69.5887	-15.3313	-28.2567
7	Methyl tridecanoate	1731-88-0	47.6267	47.5736	3.18635	0.111504	0.884345	0.888759	-4.41446	-0.499178	5.5339	4.6224	0.911492	16.4711	42.6265	50.1196	-7.49309	-17.5785
8	Methyl myristoleate	56219-06-8	50.7348	50.7071	1.66289	0.0546267	0.96092	0.94406	16.8599	1.75456	5.36567	4.64236	0.723307	13.4803	46.8597	52.6304	-5.77075	-12.315
9	Methyl myristate	124-10-7	51.2786	51.2509	1.66322	0.0540581	0.888888	0.888992	-0.104307	-0.0117346	6.13813	4.61268	1.52545	24.852	42.5059	56.7324	-14.2266	-33.4696
10	Methyl cis-10-pentadecenoate	90176-52-6	54.2543	54.2425	0.706343	0.0216985	0.956513	0.943348	13.1647	1.37632	4.31435	4.65033	-0.335979	-7.78748	45.8365	55.8609	-10.0244	-21.8698
11	Methyl pentadecanoate	7132-64-1	54.7435	54.7487	-0.317349	-0.00966171	0.893274	0.887026	6.24805	0.699455	4.14732	4.62062	-0.473306	-11.4124	38.0359	53.5241	-15.4883	-40.7201
12	Methyl palmitoleate	1120-25-8	57.3045	57.3166	-0.728492	-0.0211877	0.955962	0.94133	14.6319	1.53059	4.63655	4.65785	-0.0213011	-0.459418	46.3269	57.8528	-11.5259	-24.8795
13	Methyl palmitate	112-39-0	58.0438	58.0864	-2.55527	-0.0733718	0.893122	0.890216	2.90643	0.325424	4.63837	4.63798	0.000390104	0.00841037	38.9303	55.222	-16.2917	-41.8485
14	cis-10-Heptadecanoic acid methyl ester	75190-82-8	60.478	60.5389	-3.65432	-0.100707	0.968158	0.952707	15.451	1.59592	5.90155	4.6994	1.20215	20.3701	46.8801	59.3373	-12.4572	-26.5725
15	Methyl heptadecanoate	1731-92-6	61.2224	61.292	-4.17878	-0.11376	0.927318	0.920248	7.06991	0.762404	4.93749	4.85583	0.0816527	1.65373	36.0784	57.7998	-21.7215	-60.2063
16	Methyl gamma-linolenate	16326-32-2	62.7178	62.8322	-6.86676	-0.182478	1.219	1.1877	31.299	2.5676	5.60019	5.32675	0.27344	4.88269	48.7913	66.5914	-17.8	-36.482
17	Methyl linolelaidate	2566-97-4	63.355	63.4858	-7.85069	-0.206526	1.16013	1.13565	24.4851	2.11054	4.73775	5.47465	-0.736898	-15.5538	47.0223	64.1844	-17.162	-36.4976
18	Methyl linolenate	301-00-8	63.505	63.6818	-10.607	-0.278378	1.2825	1.25274	29.76	2.32046	5.12417	5.5211	-0.396929	-7.74622	68.0935	79.5492	-11.4557	-16.8235
19	Methyl linoleate	112-63-0	63.555	63.6361	-4.86367	-0.127545	1.16179	1.13504	26.743	2.30188	5.16305	5.54237	-0.379315	-7.34671	54.1314	78.425	-24.2935	-44.8788
20	trans-9-Elaidic acid methyl ester	1937-62-8	63.6805	63.8185	-8.28173	-0.216752	1.08046	1.07643	4.02317	0.372358	6.40829	5.57125	0.837035	13.0618	47.6294	74.37	-26.7407	-56.1432
21	cis-9-Oleic acid methyl ester	112-62-9	63.905	64.0371	-7.92592	-0.206711	1.08346	1.06916	14.299	1.31975	5.07853	5.62014	-0.541609	-10.6647	42.7162	75.1258	-32.4096	-75.872
22	Methyl stearate	112-61-8	64.7461	64.9214	-10.516	-0.270699	1.04459	1.0403	4.28494	0.410205	5.38978	5.86147	-0.471691	-8.75157	47.3356	80.8394	-33.5038	-70.7792
23	cis-5,8,11,14-Eicosatetraenoic acid methyl ester	2566-89-4	70.2986	70.6141	-18.9307	-0.448816	1.7753	1.72297	52.325	2.94739	3.52666	7.85975	-4.33309	-122.867	103.123	79.8597	23.2635	22.5589
24	cis-5,8,11,14,17-Eicosapentaenoic acid methyl ester	2734-47-6	70.5056	70.8314	-19.5482	-0.462095	2.0059	1.95983	46.074	2.29693	7.1532	7.84434	-0.69114	-9.66197	106.161	82.6611	23.4996	22.1358
25	cis-11,14,17-Eicosatrienoic acid methyl ester	55682-88-7	71.3042	71.6501	-20.7525	-0.485069	1.7531	1.67092	82.1797	4.68768	7.70411	8.67282	-0.968719	-12.5741	109.899	124.413	-14.5141	-13.2067
26	cis-11,14-Eicosadienoic acid methyl ester	2463-02-7	72.4874	72.8502	-21.7689	-0.500521	1.6155	1.5806	34.9044	2.16059	8.18887	8.49864	-0.309771	-3.78283	74.8421	110.549	-35.7066	-47.7092
27	cis-8,11,14-Eicosatrienoic acid methyl ester	21061-10-9	72.793	73.1639	-22.2565	-0.509584	1.8196	1.7814	38.199	2.09931	8.16628	8.60174	-0.435464	-5.33247	75.989	109.306	-33.3173	-43.8449
28	Methyl cis-11-eicosenoate	2390-09-2	72.9508	73.3419	-23.466	-0.536115	1.4913	1.45114	40.1629	2.69315	8.22815	8.64845	-0.420304	-5.10813	65.0289	105.516	-40.487	-62.26
29	Methyl arachidate	1120-28-1	74.718	75.1566	-26.3135	-0.58695	1.41899	1.39351	25.476	1.79537	9.19159	9.26519	-0.0735986	-0.800716	58.5818	100.358	-41.7764	-71.313
30	Methyl heneicosanoate	6064-90-0	82.0278	82.6629	-38.105	-0.774229	1.7838	1.66565	118.148	6.62339	11.5217	12.3975	-0.875744	-7.60079	117.964	113.99	3.97408	3.36889
31	cis-4,7,10,13,16,19-Docosahexaenoic acid methyl ester	301-01-9	82.673	83.3326	-39.5754	-0.797829	0.2737	0.256181	17.519	6.40081	10.8074	12.2994	-1.49199	-13.8053	196.79	141.795	54.9947	27.946
32	Heptanol	111-70-6	18.4014	18.4674	-3.95519	-0.358232	1.72575	1.63981	85.9377	4.97975	3.87787	4.45659	-0.578726	-14.9238	97.5076	68.9226	28.585	29.3157
33	1-Nonanol	143-08-8	28.3241	28.314	0.603146	0.0354908	1.44582	1.44086	4.96016	0.343068	5.92655	4.57478	1.35177	22.8087	60.9776	82.1549	-21.1773	-34.7297
34	1-Decanol	112-30-1	33.0526	33.0126	2.40061	0.12105	1.36868	1.35335	15.331	1.12013	4.51033	4.60411	-0.0937793	-2.07921	52.0444	76.7537	-24.7094	-47.4775
35	1-Undecanol	112-42-5	37.553	37.4893	3.82022	0.169548	1.30326	1.28381	19.4437	1.49194	6.27991	4.62808	1.65182	26.3033	47.5406	76.7337	-29.1931	-61.4067
36	2-Decanone	693-54-9	29.1736	29.1455	1.68579	0.0963078	0.95984	0.986268	-26.4285	-2.75342	5.82189	4.58027	1.24162	21.3268	40.364	60.6178	-20.2538	-50.178
37	2-Undecanone	112-12-9	33.8838	33.8355	2.89486	0.142392	0.953144	0.970448	-17.304	-1.81546	5.75327	4.61851	1.13476	19.7237	46.9101	61.5076	-14.5975	-31.1179
38	2-Dodecanone	6175-49-1	38.3412	38.2884	3.16402	0.137538	0.947716	0.962575	-14.8586	-1.56784	4.51114	4.63183	-0.120688	-2.67533	44.3054	71.6145	-27.3091	-61.6384
39	2-Tridecanone	593-08-8	42.5535	42.5039	2.97442	0.116497	0.9499	0.941884	8.01566	0.843842	4.30868	4.63133	-0.322649	-7.48834	57.6339	49.4053	8.2286	14.2774
40	2-Pentadecanone	2345-28-0	50.3022	50.2838	1.10142	0.0364933	0.9542	0.93697	17.2301	1.80571	5.64397	4.66	0.983967	17.4339	51.3174	66.4825	-15.1651	-29.5516
41	Propiophenone	93-55-0	27.4379	27.417	1.25251	0.0760814	1.96395	1.91513	48.8139	2.4855	5.5008	4.8531	0.647701	11.7747	87.2743	62.6771	24.5972	28.1838
42	Butyrophenone	495-40-9	31.6735	31.6228	3.04318	0.160133	1.73586	1.68961	46.2521	2.6645	5.91743	4.86065	1.05678	17.8587	84.1688	59.4707	24.6981	29.3435
43	Valerophenone	1009-14-9	36.3254	36.2631	3.73987	0.171591	1.73704	1.57512	161.917	9.32146	6.08623	4.87021	1.21602	19.9799	127.968	58.4788	69.4897	54.3022
44	Hexanophenone	942-92-7	40.7629	40.7029	3.59771	0.147099	1.5879	1.49031	97.5919	6.14597	6.03507	4.84792	1.18715	19.6709	112.971	58.6816	54.2889	48.0558
45	Heptanophenone	1671-75-6	44.9682	44.9062	3.7191	0.137842	1.51836	1.42894	89.4242	5.88951	4.33658	4.84224	-0.505655	-11.6602	114.622	59.1259	55.4966	48.4169
		rmse			12.6247				50.0045				1.07244				27.1311
		rmsre				0.367931				3.92943				23.1202				40.3978
		min(abs)			0.317349	0.00966171			0.104307	0.0117346			0.000390104	0.00841037			1.02669	2.1285
		max(abs)			39.5754	1.46958			161.917	13.6215			4.33309	122.867			69.4897	75.872

## Sheet: VIII-5-3
	measurement:	VIII-5-3
No	Name	CAS	1tR_meas	1tR_sim	Delta(1tR)	relDelta(1tR)	2tR_meas	2tR_sim	Delta(2tR)	relDelta(2tR)	1fwhm_meas	1fwhm_sim	Delta(1fwhm)	relDelta(1fwhm)	2fwhm_meas	2fwhm_sim	Delta(2fwhm)	relDelta(2fwhm)
			min	min	s	%	s	s	ms	%	s	s	s	%	ms	ms	ms	%
1	Methyl butyrate	623-42-7	7.88133	7.99725	-6.95504	-1.47078	0.67385	0.789776	-115.926	-17.2035	4.3118	3.0284	1.2834	29.7649	36.143	33.6967	2.44636	6.76856
2	Methyl hexanoate	106-70-7	13.4851	13.5206	-2.13063	-0.263332	0.718755	0.811669	-92.9142	-12.9271	5.16891	3.71247	1.45644	28.1769	33.2609	38.2278	-4.96691	-14.9332
3	Methyl octanoate	111-11-5	19.761	19.7531	0.476919	0.0402239	0.727501	0.79579	-68.2889	-9.38677	5.82636	3.44432	2.38204	40.8839	36.7896	41.9028	-5.11324	-13.8986
4	Methyl decanoate	110-42-9	25.5124	25.4674	2.69795	0.176251	0.724516	0.782024	-57.5075	-7.93737	3.92	3.67625	0.243753	6.21819	45.07	45.3252	-0.255182	-0.56619
5	Methyl undecanoate	1731-86-8	28.1174	28.0884	1.74106	0.103202	0.725764	0.776456	-50.6915	-6.98458	4.53017	3.64189	0.888284	19.6082	39.0587	46.8993	-7.84061	-20.0739
6	Methyl laurate	111-82-0	30.5818	30.5657	0.964138	0.0525443	0.726817	0.772943	-46.126	-6.3463	5.61867	3.62873	1.98994	35.4166	45.7781	48.4864	-2.70832	-5.91619
7	Methyl tridecanoate	1731-88-0	32.9153	32.9099	0.325783	0.016496	0.72746	0.771425	-43.9648	-6.0436	3.60809	3.49868	0.109419	3.0326	34.1274	50.0938	-15.9664	-46.7848
8	Methyl myristoleate	56219-06-8	34.8027	34.8251	-1.34216	-0.0642748	0.775723	0.801882	-26.1591	-3.37222	3.47164	3.76898	-0.297336	-8.56469	32.1679	53.3261	-21.1582	-65.7745
9	Methyl myristate	124-10-7	35.1143	35.1351	-1.24943	-0.0593029	0.73394	0.770862	-36.9216	-5.0306	3.8522	3.70407	0.148125	3.8452	37.9436	51.6322	-13.6886	-36.0762
10	Methyl cis-10-pentadecenoate	90176-52-6	36.9176	36.9644	-2.80776	-0.126758	0.776041	0.803179	-27.1377	-3.49694	4.3	3.59564	0.704363	16.3805	29.03	54.9685	-25.9385	-89.3507
11	Methyl pentadecanoate	7132-64-1	37.1917	37.2525	-3.65075	-0.163601	0.73955	0.778221	-38.671	-5.22899	3.50035	3.46302	0.0373237	1.06629	30.6418	53.3961	-22.7543	-74.259
12	Methyl palmitoleate	1120-25-8	38.8753	38.9654	-5.40461	-0.231707	0.838391	0.862597	-24.206	-2.8872	5.67569	3.99692	1.67877	29.5783	37.9391	58.6342	-20.695	-54.5479
13	Methyl palmitate	112-39-0	39.387	39.4965	-6.56933	-0.277982	0.808004	0.839926	-31.922	-3.95073	5.0486	4.08171	0.96689	19.1517	34.8391	57.1957	-22.3566	-64.1709
14	cis-10-Heptadecanoic acid methyl ester	75190-82-8	41.3533	41.5167	-9.80741	-0.39527	0.936443	0.954848	-18.405	-1.96542	4.30585	4.6543	-0.348445	-8.09237	35.2268	64.3259	-29.0991	-82.6049
15	Methyl heptadecanoate	1731-92-6	41.9779	42.1538	-10.5534	-0.419004	0.904818	0.922102	-17.284	-1.91022	6.23518	4.80878	1.4264	22.8767	40.223	62.1799	-21.957	-54.5881
16	Methyl gamma-linolenate	16326-32-2	43.4034	43.6064	-12.1764	-0.467567	1.19627	1.19323	3.04602	0.254626	3.58358	5.28575	-1.70217	-47.4992	146.408	78.954	67.4538	46.0725
17	Methyl linolelaidate	2566-97-4	43.9535	44.1843	-13.8484	-0.525115	1.13853	1.14079	-2.263	-0.198766	5.06	5.45224	-0.392244	-7.75186	41.87	75.7547	-33.8847	-80.9284
18	Methyl linolenate	301-00-8	44.0826	44.3298	-14.8297	-0.56068	1.25729	1.25412	3.16402	0.251654	6.19556	5.47899	0.716566	11.5658	67.9929	82.6824	-14.6895	-21.6045
19	Methyl linoleate	112-63-0	44.0838	44.3327	-14.9291	-0.564422	1.13729	1.13344	3.844	0.337997	5.05576	5.50653	-0.450778	-8.91614	47.6566	74.8825	-27.2259	-57.1294
20	trans-9-Elaidic acid methyl ester	1937-62-8	44.2301	44.4772	-14.8245	-0.558611	1.06096	1.07528	-14.321	-1.34981	6.34451	5.53306	0.811446	12.7897	39.9034	71.8558	-31.9524	-80.0743
21	cis-9-Oleic acid methyl ester	112-62-9	44.4228	44.6616	-14.3272	-0.537534	1.06182	1.06733	-5.51202	-0.51911	5.7	5.58162	0.118382	2.07688	38.22	71.0747	-32.8547	-85.9622
22	Methyl stearate	112-61-8	45.1823	45.4589	-16.5967	-0.612213	1.02481	1.03506	-10.251	-1.00028	6.43398	5.82462	0.609357	9.47092	37.5143	69.0216	-31.5073	-83.9873
23	cis-5,8,11,14-Eicosatetraenoic acid methyl ester	2566-89-4	50.5076	50.9214	-24.8253	-0.819193	1.7441	1.73831	5.79398	0.332205	7.33441	7.83132	-0.496903	-6.77495	89.7489	112.333	-22.5837	-25.1632
24	cis-5,8,11,14,17-Eicosapentaenoic acid methyl ester	2734-47-6	50.7058	51.1388	-25.9783	-0.853889	1.9852	1.97595	9.24902	0.465899	7.2551	7.81591	-0.560814	-7.72993	89.3512	115.428	-26.0764	-29.1841
25	cis-11,14,17-Eicosatrienoic acid methyl ester	55682-88-7	51.4338	51.8931	-27.5568	-0.892954	1.7332	1.66509	68.108	3.92961	7.77367	8.64682	-0.87315	-11.2322	101.654	111.48	-9.82579	-9.66594
26	cis-11,14-Eicosadienoic acid methyl ester	2463-02-7	52.5619	53.0246	-27.7637	-0.88035	1.5837	1.57892	4.779	0.301762	7.90629	8.46456	-0.558271	-7.0611	67.0445	106.864	-39.8198	-59.3931
27	cis-8,11,14-Eicosatrienoic acid methyl ester	21061-10-9	52.8592	53.3371	-28.6735	-0.904083	1.7863	1.7814	4.90502	0.274591	8.01142	8.58167	-0.570257	-7.11806	73.1753	109.306	-36.131	-49.376
28	Methyl cis-11-eicosenoate	2390-09-2	53.0002	53.4888	-29.3183	-0.921957	1.4619	1.44906	12.843	0.878514	8.5548	8.63047	-0.0756735	-0.884573	61.4088	100.914	-39.5054	-64.3318
29	Methyl arachidate	1120-28-1	54.68	55.2088	-31.7268	-0.967045	1.40237	1.39348	8.89298	0.634139	9.48279	9.23125	0.251533	2.65253	51.989	100.358	-48.3692	-93.0374
30	Methyl heneicosanoate	6064-90-0	61.8438	62.5331	-41.3566	-1.11454	1.7535	1.66562	87.876	5.01146	11.7235	12.3854	-0.661929	-5.64618	117.211	113.99	3.22132	2.7483
31	cis-4,7,10,13,16,19-Docosahexaenoic acid methyl ester	301-01-9
32	Heptanol	111-70-6	14.9818	15.0222	-2.42349	-0.269604	1.11507	1.13478	-19.7153	-1.76808	5.84098	3.76267	2.07831	35.5816	36.2932	52.2003	-15.9071	-43.8295
33	1-Nonanol	143-08-8	21.2173	21.2028	0.871265	0.0684399	1.01754	1.02648	-8.94549	-0.879131	4.42541	3.4831	0.942303	21.293	35.6969	53.3363	-17.6394	-49.4144
34	1-Decanol	112-30-1	24.1019	24.0825	1.16439	0.0805186	0.981127	0.987542	-6.41532	-0.653873	3.63164	3.76025	-0.128612	-3.54143	36.2184	54.1683	-17.9499	-49.5601
35	1-Undecanol	112-42-5	26.8278	26.8101	1.06379	0.0660875	0.954474	0.955765	-1.29113	-0.135272	6.1182	3.55848	2.55972	41.8378	36.7375	55.0175	-18.28	-49.7584
36	2-Decanone	693-54-9	21.7656	21.7408	1.48589	0.11378	0.768475	0.819405	-50.93	-6.62741	4.19362	3.60944	0.584178	13.9301	38.0367	44.4691	-6.43238	-16.911
37	2-Undecanone	112-12-9	24.635	24.6058	1.74789	0.118252	0.766022	0.810248	-44.2263	-5.7735	5.21	3.4901	1.7199	33.0114	38.79	46.1355	-7.34548	-18.9365
38	2-Dodecanone	6175-49-1	27.3386	27.3134	1.51435	0.0923207	0.762587	0.804136	-41.5487	-5.44838	4.30909	3.61164	0.697449	16.1855	37.1106	47.8607	-10.7502	-28.9679
39	2-Tridecanone	593-08-8	29.8945	29.87	1.47223	0.0820794	0.7632	0.798888	-35.6883	-4.67614	5.40818	3.72584	1.68234	31.1073	61.8698	49.4875	12.3822	20.0134
40	2-Pentadecanone	2345-28-0	34.553	34.5784	-1.52207	-0.0734174	0.7653	0.794833	-29.5331	-3.85902	4.0041	3.77761	0.226485	5.65633	40.777	52.7603	-11.9833	-29.3874
41	Propiophenone	93-55-0	20.7639	20.7328	1.86496	0.149695	1.31181	1.28903	22.7788	1.73644	4.05068	3.90017	0.150503	3.71551	60.388	67.176	-6.78797	-11.2406
42	Butyrophenone	495-40-9	23.3406	23.3152	1.52177	0.108664	1.19984	1.17926	20.5759	1.71489	3.93567	3.82253	0.113138	2.87469	59.1726	64.5882	-5.41564	-9.15229
43	Valerophenone	1009-14-9	26.2136	26.1724	2.4722	0.157183	1.14855	1.12248	26.067	2.26955	3.7329	3.87861	-0.145711	-3.90342	67.5002	64.6373	2.86288	4.2413
44	Hexanophenone	942-92-7	28.9023	28.8669	2.11988	0.122244	1.11741	1.08299	34.426	3.08087	3.86444	3.80737	0.0570654	1.47668	71.7371	65.1817	6.55542	9.13811
45	Heptanophenone	1671-75-6	31.4205	31.4117	0.528195	0.0280175	1.09284	1.05668	36.1582	3.30865	4.68507	3.71514	0.969938	20.7027	72.9189	66.2238	6.69514	9.18163
		rmse			14.3892				39.7128				1.03905				23.4518
		rmsre				0.520556				4.93748				19.5873				48.8863
		min(abs)			0.325783	0.016496			1.29113	0.135272			0.0373237	0.884573			0.255182	0.56619
		max(abs)			41.3566	1.47078			115.926	17.2035			2.55972	47.4992			67.4538	93.0374
