# Supplementary material for: Prediction of Thermal Modulated Comprehensive Two‐Dimensional Gas Chromatographic Separation Using a Modular, Graph‐Based Simulation Platform
Source: J Sep Sci. 2026 Jan 21;49(1):e70351. doi: 10.1002/jssc.70351 (PMC12824439; doi:10.1002/jssc.70351)
Supplement: Supplementary file 3 — Supporting File 3: jssc70351‐sup‐0003‐SuppMat.xlsx. [file JSSC-49-e70351-s004.xlsx]

## Sheet: FAMEs
L	d	df	gas	pout	sp	time_unit
10.3	0.0001	1e-07	He	vacuum	Stabilwax	min
measurement	T1	t1	RT1	T2	t2	p1	p2	pamb
SIM1	40	0	5	250	10	440194	732025	100300
SIM2	40	0	10	250	10	440194	732025	100300
SIM3	40	0	15	250	10	440194	732025	100300
SIM4	40	0	20	250	10	440194	732025	100300
SIM5	40	0	3	250	10	440194	732025	100300
SIM8	40	0	30	250	10	440194	732025	100600
measurement	Methyl butyrate	Methyl hexanoate	Methyl octanoate	Methyl decanoate	Methyl undecanoate	Methyl laurate	Methyl tridecanoate	Methyl myristate	Methyl myristoleate	Methyl pentadecanoate	Methyl cis-10-pentadecenoate	Methyl palmitate	Methyl palmitoleate	Methyl heptadecanoate	cis-10-Heptadecenoic acid methyl ester	Methyl stearate	trans-9-Elaidic acid methyl ester	cis-9-Oleic acid methyl ester	Methyl linolelaidate	Methyl linoleate	Methyl gamma-linolenate	Methyl linolenate	Methyl arachidate	Methyl cis-11-eicosenoate	cis-11,14-Eicosadienoic acid methyl ester	cis-11,14,17-Eicosatrienoic acid methyl ester	Methyl heneicosanoate	cis-5,8,11,14-Eicosatetraenoic acid methyl ester	cis-8,11,14-Eicosatrienoic acid methyl ester	cis-5,8,11,14,17-Eicosapentaenoic acid methyl ester	Methyl-Docosanoat	Methyl erucate	cis-13,16-Docosadienoic acid methyl ester	Methyl tricosanoate	Methyl lignocerate	Methyl nervonate	cis-4,7,10,13,16,19-Docosahexaenoic acid methyl ester
SIM1	0.9405	2.6193	6.1596	10.5982	12.8209	14.9813	17.0575	19.0567	19.651	20.9692	21.5456	22.8174	23.155	24.5804	24.9088	26.2872	26.4938	26.5577	27.186	27.3262	27.6353	28.18	29.5042	29.6987	30.3706	30.7253	31.027	31.024	31.3104	31.9641	32.5034	32.7058	33.3531	33.9241	35.3072	35.2703	35.5279
SIM2	0.8879	2.1547	4.2922	6.6619	7.81	8.9173	9.9774	10.9967	11.315	11.9708	12.2792	12.9111	13.1007	13.8061	13.9918	14.6732	14.7996	14.822	15.1587	15.2147	15.3948	15.6697	16.3078	16.4271	16.7748	16.9678	17.0804	17.1267	17.2598	17.611	17.8309	17.9544	18.2909	18.5549	19.2679	19.3075	19.4008
SIM3	0.8432	1.8686	3.4105	5.0354	5.8138	6.5619	7.2771	7.9644	8.1856	8.6198	8.8348	9.2532	9.3889	9.8565	9.9904	10.4406	10.5377	10.547	10.7793	10.81	10.9421	11.1265	11.5415	11.63	11.8695	12.0019	12.0625	12.1137	12.1976	12.4457	12.571	12.663	12.8964	13.0659	13.5517	13.6032	13.6495
SIM4	0.8081	1.671	2.8801	4.1198	4.7095	5.2756	5.8172	6.3362	6.5075	6.8325	6.9989	7.3112	7.4179	7.7678	7.8726	8.2092	8.2882		8.4727	8.491	8.5969	8.7355	9.041	9.1126	9.2964	9.4004	9.4373	9.4878	9.5493	9.742	9.8262	9.901	10.0823	10.2039	10.5742	10.63	10.657
SIM5	0.9657	2.908	7.7727	14.677	18.2684	21.7934	25.1962	28.4811	29.4189	31.6271	32.5361	34.6683	35.1781	37.571	38.0679	40.383	40.6753	40.7985	41.7974	42.0648	42.5189	43.4233	45.6862	45.958	47.0488	47.6071	48.1957	48.0684	48.585	49.6166	50.6296	50.9216	51.9701	52.9762	55.2568	55.0626	55.5735
SIM8	0.7498	1.4088	2.2561	3.1003	3.4987	3.8812	4.2468	4.5969	4.7153	4.9316	5.0478	5.2554	5.3309	5.5626	5.6376	5.8614	5.9186			6.0515	6.1304	6.225	6.4265	6.4798	6.6077	6.6825	6.699	6.7442	6.7835	6.9202	6.9658	7.02	7.1503	7.2378	7.5595	7.6278	7.6409

## Sheet: Alcohols
L	d	df	gas	pout	sp	time_unit
10.3	0.0001	1e-07	He	vacuum	Stabilwax	min
measurement	T1	t1	RT1	T2	t2	p1	p2	pamb
SIM1	40	0	5	250	10	440194	732025	100300
SIM2	40	0	10	250	10	440194	732025	100300
SIM3	40	0	15	250	10	440194	732025	100300
SIM4	40	0	20	250	10	440194	732025	100300
SIM5	40	0	3	250	10	440194	732025	100300
SIM8	40	0	30	250	10	440194	732025	100600
measurement	1-Pentanol	1-Heptanol	1-Nonanol	1-Decanol	1-Undecanol
SIM1	3.5618	7.5696	12.0352	14.1973	16.2833
SIM2	2.7566	5.0393	7.3773	8.4875	9.5543
SIM3	2.3086	3.9144	5.5069	6.2585	6.9783
SIM4	2.0169	3.2582	4.4695	5.039	5.5834
SIM5	4.1269	9.9468	17.0496	20.5704	23.9864
SIM8	1.6502	2.5071	3.3288	3.7141	4.0822

## Sheet: 2-Alkanones
L	d	df	gas	pout	sp	time_unit
10.3	0.0001	1e-07	He	vacuum	Stabilwax	min
measurement	T1	t1	RT1	T2	t2	p1	p2	pamb
SIM1	40	0	5	250	10	440194	732025	100300
SIM2	40	0	10	250	10	440194	732025	100300
SIM3	40	0	15	250	10	440194	732025	100300
SIM4	40	0	20	250	10	440194	732025	100300
SIM5	40	0	3	250	10	440194	732025	100300
SIM8	40	0	30	250	10	440194	732025	100600
measurement	2-Pentanone, 4-methyl-	2-Hexanone	2-Decanone	2-Undecanone	2-Dodecanone	2-Tridecanone	2-Pentadecanone
SIM1	1.1313	1.5621	8.2841	10.5699	12.832	15.0164	19.1445
SIM2	1.0532	1.3977	5.4632	6.6652	7.8346	8.9539	11.0596
SIM3	0.9898	1.2777	4.2261	5.0452	5.8383	6.5944	8.0138
SIM4	0.9388	1.1852	3.5068	4.1303	4.7314	5.3036	6.3768
SIM5	1.168	1.6467	10.9754	14.5881	18.2417	21.8049	28.5837
SIM8	0.8594	1.0509	2.6884	3.1116	3.5181	3.9053	4.6299

## Sheet: Phenones
L	d	df	gas	pout	sp	time_unit
10.3	0.0001	1e-07	He	vacuum	Stabilwax	min
measurement	T1	t1	RT1	T2	t2	p1	p2	pamb
SIM1	40	0	5	250	10	440194	732025	100300
SIM2	40	0	10	250	10	440194	732025	100300
SIM3	40	0	15	250	10	440194	732025	100300
SIM4	40	0	20	250	10	440194	732025	100300
SIM5	40	0	3	250	10	440194	732025	100300
SIM8	40	0	30	250	10	440194	732025	100600
measurement	Propiophenone	Butyrophenone	Valerophenone	Hexanophenone	Heptanophenone	Octanophenone
SIM1	12.77	14.2914	16.4062	18.4974	20.524	22.485
SIM2	7.8752	8.6541	9.7356	10.8015	11.8329	12.8287
SIM3	5.8975	6.4223	7.1524	7.8709	8.565	9.236
SIM4	4.7956	5.1923	5.7443	6.2867	6.8116	7.3189
SIM5	17.9889	20.4697	23.9258	27.358	30.6942	33.9199
SIM8	3.5771	3.8443	4.2172	4.583	4.9372	5.2789
