# Supplementary material for: Prediction of Thermal Modulated Comprehensive Two‐Dimensional Gas Chromatographic Separation Using a Modular, Graph‐Based Simulation Platform
Source: J Sep Sci. 2026 Jan 21;49(1):e70351. doi: 10.1002/jssc.70351 (PMC12824439; doi:10.1002/jssc.70351)
Supplement: Supplementary file 4 — Supporting File 4: jssc70351‐sup‐0004‐SuppMat.xlsx. [file JSSC-49-e70351-s002.xlsx]

## Sheet: FAMEs
L	d	df	gas	pout	sp	time_unit
29.6	0.00025	2.5e-07	He	vacuum	ZB1ms	min
measurement	T1	t1	RT1	T2	t2	p1	p2	pamb
SIM1	40	0	5	300	10	48745	148024	100100
SIM2	40	0	10	300	10	48745	148024	100100
SIM3	40	0	15	300	10	48745	148024	100100
SIM4	40	0	20	300	10	48745	148024	100100
SIM5	40	0	3	300	10	48745	148024	100100
measurement	Methyl butyrate	Methyl hexanoate	Methyl octanoate	Methyl decanoate	Methyl undecanoate	Methyl laurate	Methyl tridecanoate	Methyl myristoleate	Methyl myristate	Methyl cis-10-pentadecenoate	Methyl pentadecanoate	Methyl palmitoleate	Methyl palmitate	cis-10-Heptadecenoic acid methyl ester	Methyl heptadecanoate	Methyl gamma-linolenate	Methyl linolelaidate	Methyl linoleate	Methyl linolenate	trans-9-Elaidic acid methyl ester	cis-9-Oleic acid methyl ester	Methyl stearate	cis-5,8,11,14-Eicosatetraenoic acid methyl ester	cis-5,8,11,14,17-Eicosapentaenoic acid methyl ester	cis-11,14,17-Eicosatrienoic acid methyl ester	cis-11,14-Eicosadienoic acid methyl ester	cis-8,11,14-Eicosatrienoic acid methyl ester	Methyl cis-11-eicosenoate	Methyl arachidate	Methyl heneicosanoate	cis-4,7,10,13,16,19-Docosahexaenoic acid methyl ester	cis-13,16-Docosadienoic acid methyl ester	Methyl erucate	Methyl-Docosanoat	Methyl tricosanoate	Methyl nervonate	Methyl lignocerate
SIM1	3.1567	7.2352	12.9346	18.5155	21.1066	23.565	25.8939	27.7573	28.1072	29.8853	30.2121	31.7311	32.2214	33.6705	34.136	34.9134	35.2558	35.3208	35.38	35.4296	35.5468	35.97	38.0535	38.1163	38.4003	38.7694	38.8388	38.9113	39.4069	41.0204	41.1101	42.0104	42.1277	42.575	44.0692	45.1126	45.5132
SIM2	2.7986	5.3266	8.3854	11.2568	12.5788	13.8296	15.0136	15.9731	16.1372	17.0523	17.2052	17.9905	18.2232	18.9734	19.1934	19.6209	19.7866	19.8272	19.83	19.8671	19.9188	20.1236	21.2219	21.2574	21.3869	21.5622	21.6024	21.6276	21.8623	22.6768	22.7761	23.2009	23.2529	23.4642	24.2177	24.7613	24.9485
SIM3	2.5674	4.41	6.5106	8.4512	9.3417	10.1843	10.9804	11.63	11.7351	12.3569	12.4537	12.9877	13.1377	13.6485	13.7892	14.0903	14.1982	14.225	14.2196	14.249	14.2794	14.4136	15.1698	15.1947	15.2759	15.3902	15.4184	15.4293	15.5813	16.1274	16.216	16.4881	16.5205	16.6556	17.1614	17.536	17.6629
SIM4	2.4029	3.8546	5.4567	6.9242	7.5969	8.2324	8.833	9.326	9.4027	9.8735	9.944	10.3503	10.4599	10.8476	10.9513	11.1848	11.2585	11.2837	11.2774	11.3008	11.3221	11.4219	12.0004	12.0194	12.0782	12.1627	12.184	12.1883	12.3006	12.7118	12.7905	12.9893	13.0112	13.111	13.5229	13.8611	13.9725
SIM5	3.3677	8.8425	17.6569	26.7166	30.9682	35.0076	38.8412	41.8814	42.4867	45.3885	45.9563	48.4214	49.2681	51.6213	52.427	53.6343	54.2175	54.3169	54.4619	54.5189	54.7312	55.4528	58.7917	58.8844	59.3862	60.0204	60.1269	60.2684	61.1269	63.7916	63.8248	65.3841	65.5834	66.3644	68.8326	70.5257	71.2217

## Sheet: Alcohols
L	d	df	gas	pout	sp	time_unit
29.6	0.00025	2.5e-07	He	vacuum	ZB1ms	min
measurement	T1	t1	RT1	T2	t2	p1	p2	pamb
SIM1	40	0	5	300	10	48745	148024	100100
SIM2	40	0	10	300	10	48745	148024	100100
SIM3	40	0	15	300	10	48745	148024	100100
SIM4	40	0	20	300	10	48745	148024	100100
SIM5	40	0	3	300	10	48745	148024	100100
measurement	1-Pentanol	1-Heptanol	1-Nonanol	1-Decanol	1-Undecanol
SIM1	3.8802	8.5704	14.3377	17.1405	19.8204
SIM2	3.3176	6.0549	9.1088	10.5537	11.9273
SIM3	2.9275	4.9123	7.0009	7.9791	8.9062
SIM4	2.6915	4.2397	5.829	6.5695	7.2711
SIM5	4.2775	10.8763	19.9391	24.4852	28.8606

## Sheet: 2-Alkanones
L	d	df	gas	pout	sp	time_unit
29.6	0.00025	2.5e-07	He	vacuum	ZB1ms	min
measurement	T1	t1	RT1	T2	t2	p1	p2	pamb
SIM1	40	0	5	300	10	48745	148024	100100
SIM2	40	0	10	300	10	48745	148024	100100
SIM3	40	0	15	300	10	48745	148024	100100
SIM4	40	0	20	300	10	48745	148024	100100
SIM5	40	0	3	300	10	48745	148024	100100
measurement	2-Pentanone, 4-methyl-	2-Hexanone	2-Decanone	2-Undecanone	2-Dodecanone	2-Tridecanone	2-Pentadecanone
SIM1	3.3732	4.1331	14.7971	17.6043	20.2767	22.8124	27.4944
SIM2	2.9542	3.4643	9.3674	10.8083	12.174	13.4644	15.8428
SIM3	2.6906	3.075	7.1833	8.1571	9.0778	9.9469	11.5459
SIM4	2.5068	2.8147	5.972	6.7083	7.4034	8.0595	9.2656
SIM5	3.6262	4.5767	20.6242	25.1901	29.5644	33.7297	41.4329

## Sheet: Phenones
L	d	df	gas	pout	sp	time_unit
29.6	0.00025	2.5e-07	He	vacuum	ZB1ms	min
measurement	T1	t1	RT1	T2	t2	p1	p2	pamb
SIM1	40	0	5	300	10	48745	148024	100100
SIM2	40	0	10	300	10	48745	148024	100100
SIM3	40	0	15	300	10	48745	148024	100100
SIM4	40	0	20	300	10	48745	148024	100100
SIM5	40	0	3	300	10	48745	148024	100100
measurement	Propiophenone	Butyrophenone	Valerophenone	Hexanophenone	Heptanophenone	Octanophenone
SIM1	13.6217	16.1351	18.949	21.623	24.1552	26.5748
SIM2	8.8176	10.1154	11.5559	12.9184	14.205	15.4328
SIM3	6.8368	7.7145	8.6865	9.603	10.4684	11.2936
SIM4	5.7243	6.3885	7.1224	7.8141	8.4667	9.0892
SIM5	18.6075	22.6708	27.2574	31.6499	35.8123	39.7976
